# Supplementary material for: Soybeans Grown in the Chernobyl Area Produce Fertile Seeds that Have Increased Heavy Metal Resistance and Modified Carbon Metabolism
Source: PLoS One. 2012 Oct 26;7(10):e48169. doi: 10.1371/journal.pone.0048169 (PMC3482187; doi:10.1371/journal.pone.0048169)
Supplement: Table S1 — A. Relative volumes of 211 protein spots from 2-DE gels of proteins isolated from developing seeds at 4, 5, and 6 weeks after flowering (WAF) and mature seeds harvested from soybean grown in non-radioactive Chernobyl area. The table shows data of biological triplicate analysis. B. Relative volumes of 211 protein spots from 2-DE gels of proteins isolated from developing seeds at 4, 5, and 6 weeks after flowering (WAF) and mature seeds harvested from soybean grown in radioactive Chernobyl area. The table shows data of biological triplicate analysis. C. Paired 2-DE spots between non-radioactive and radioactive fields. (XLSX) [file pone.0048169.s005.xlsx]

## Sheet: non-radioactive field
Supplemental table 1A. Relative volumes of 211 protein spots from 2-DE gels of proteins isolated from developing seeds at 4, 5, and 6 weeks after flowering (WAF) and mature seeds harvested from soybean grown in non-radioactive Chernobyl area. The table shows data of biological triplicate analysis.
ID	4 WAF			AVERAGE	STDEV	5 WAF			AVERAGE	STDEV	6 WAF			AVERAGE	STDEV	Mature			AVERAGE	STDEV
52		0.080367	0.0744633	0.0774152	0.00417454		0.0271872	0.0361894	0.0316883	0.00636551	0.0634424	0.0322159		0.0478292	0.0220804	0.0376524	0.0287742	0.0260067	0.0308111	0.00608418
88	0.101142	0.053711	0.0401646	0.0650059	0.0320194		0.028016	0.0253977	0.0267068	0.00185139	0.047035	0.0143232	0.0325597	0.0313059	0.0163919	0.0818805	0.0201354	0.0516595	0.0512251	0.0308748
98	0.141841		0.119259	0.13055	0.0159678	0.0264189	0.0180611		0.02224	0.00590985		0.0193497	0.0373044	0.028327	0.0126959	0.027623		0.0923598	0.0599914	0.0457758
99						0.131845	0.0925408	0.0877114	0.104033	0.0242074	0.202307		0.0976018	0.149954	0.0740379	0.151413	0.0299067	0.0487234	0.076681	0.0654
103	0.257349	0.216611	0.0965396	0.190167	0.0836028	0.0539527	0.0577404		0.0558465	0.00267832	0.0961886	0.0331323		0.0646605	0.0445876	0.0253997	0.080505	0.0530995	0.0530014	0.0275528
108	0	0.0861814	0.213401	0.0998608	0.107356	0.0844254	0.0572689	0.0476471	0.0631138	0.0190731						0.0719638		0.0625371	0.0672505	0.00666572
124	0.747268	0.736467	0.718003	0.733912	0.0147987	0.190503	0.0960679	0.185381	0.157317	0.0531053	0.342516		0.163221	0.252869	0.126781	0.150236		0.142535	0.146386	0.00544543
126	0.238759	0.147794	0.159956	0.18217	0.0493837	0.111346	0.0945008	0.0811476	0.0956649	0.0151331	0.0490576	0.0222348	0.166521	0.079271	0.0767413		0.0509229	0.0257152	0.038319	0.0178245
156	0.121763	0.0377228	0.143202	0.100896	0.0557497	0.0441478	0.00470116	0.114909	0.054586	0.0558404	0.611096		0.0534708	0.332283	0.394301		0.165203	0.115122	0.140162	0.0354124
162	0.467108		4.15879	2.31295	2.61042		2.17811	3.17058	2.67434	0.701779	0.248103		0.0733794	0.160741	0.123548	1.75291		0.682116	1.21751	0.757168
168	0.2192	0.312106	0.098253	0.209853	0.107233						0.00731432		0.0210064	0.0141604	0.00968176	0.00645794		0.0201149	0.0132864	0.00965695
169	4.90623		4.659	4.78262	0.174819	0.989883	1.42056	2.4938	1.63475	0.774499						1.20236	1.09702		1.14969	0.0744858
172	0.619745	0.605569	0.349758	0.525024	0.15195		0.259587	0.0847698	0.172178	0.123614							0.020924	0.00385146	0.0123877	0.0120721
177	3.10705	1.65486	2.24263	2.33485	0.730475	2.14305	1.8643	3.04159	2.34965	0.615238	1.55008	0.644736	1.86465	1.35316	0.633349	1.46342	1.21895	2.0204	1.56759	0.410751
181	0.848462		0.921756	0.885109	0.0518263	0.798411	0.493483	0.48808	0.593324	0.17763	0.138126		0.173913	0.15602	0.0253056	0.465054	0.151304	0.13844	0.251599	0.184969
182	0.0672511	0.0833285		0.0752898	0.0113684	0.055423	0.175724		0.115573	0.0850654						0.0897758	0.0642773	0.0665672	0.0735401	0.014107
191		0.143002	0.0856149	0.114309	0.0405791	0.285302	0.367494	0.672352	0.441716	0.203921	0.365828	0.571802	0.413451	0.45036	0.107833
194	0.388356	0.202739	0.110607	0.2339	0.141472	0.126438	0.10995	0.0957988	0.110729	0.0153346	0.069683		0.0637379	0.0667105	0.00420379	0.339439	0.334367	0.0558649	0.243224	0.162277
210	0.753016	0.750673	0.538182	0.680624	0.123364	0.183636	1.07107	0.143236	0.465982	0.524414	0.242104	0.0781276	0.135462	0.151898	0.0832149	0.194905	0.157813	0.138321	0.16368	0.0287446
221	0.635694	0.638121	0.457697	0.577171	0.103475	0.207	0.0865966	0.125122	0.139573	0.0614887	0.220003	0.0796092	0.163399	0.154337	0.070634	0.139029	0.141526	0.119391	0.133315	0.0121232
222		0.199044	0.149233	0.174138	0.0352221	0.122863	0.0433533	0.0671521	0.0777894	0.0408082	0.173697	0.049646	0.093365	0.105569	0.0629197	0.120024	0.089536	0.100355	0.103305	0.0154567
224	0.0419	0.0705932	0.0740764	0.0621899	0.0176576	0.147139	0.0550295	0.112774	0.104981	0.0465466	0.0122681	0.0815701	0.0173011	0.0370464	0.0386407	0.128357	0.0767537	0.0984276	0.10118	0.0259116
225	0.330292	0.567751		0.449022	0.167908	0.546511		0.0866596	0.316585	0.325164						0.215403	0.0880528		0.151728	0.0900501
233	0.474615	1.22897		0.851794	0.533413		1.01071	0.582351	0.796529	0.302893	0.787588	0.28958		0.538584	0.352145	0.379831	0.108711	0.421253	0.303265	0.169757
239	0.128406	0.167855	0.135153	0.143804	0.0210996	0.3037	0.0873893	0.243844	0.211644	0.111693	0.0832667		0.0646517	0.0739592	0.0131628	0.0311622	0.0715791	0.0578843	0.0535418	0.0205554
243	1.22012		0.957797	1.08896	0.185492							1.09056	0.566749	0.828653	0.370388	0.511995	0.194869	1.55311	0.753326	0.710555
249	0.0735565	0.128694	0.0852576	0.0958361	0.0290512	0.123316	0.0282166	0.159368	0.103634	0.0677548	0.0753157		0.0498288	0.0625722	0.0180219	0.0444125	0.0474606	0.0612665	0.0510465	0.00898099
250		1.35042	0.0721979	0.71131	0.903841		0.118421	0.530688	0.324554	0.291517		0.192825	0.213801	0.203313	0.0148323
259	0.203361	0.266809	0.230123	0.233431	0.031853	0.128068	0.0724304	0.207181	0.135893	0.0677152	0.0931097	0.104077	0.0586371	0.0852748	0.0237117	0.0557376	0.0571329	0.0335959	0.0488221	0.0132047
280	3.886	5.54221	7.33728	5.58849	1.7261	18.3598	11.7665	11.8172	13.9811	3.7921	5.98665	13.0519	13.7416	10.9267	4.2921	10.284	17.6101	17.8135	15.2359	4.28964
282	0.0204086	0.0505753	0.0359442	0.0356427	0.0150856		0.0204643	0.185295	0.10288	0.116553	0.0247069	0.608303		0.316505	0.412665	0.0776042	0.101287	0.115524	0.0981384	0.0191549
290	0.0259459	0.28041	0.0979177	0.134758	0.131171						0.181935		0.145737	0.163836	0.0255954	0.344382	0.217898		0.28114	0.0894376
291	0.0407592	0.0519254	0.149097	0.0805938	0.0595875	0.0186478	0.0224503	0.0198461	0.0203147	0.00194409	0.157473	0.123292	0.0917441	0.12417	0.0328731	1.2555	1.21401	0.90001	1.12317	0.194374
305	1.70448	1.87129	1.88483	1.8202	0.100448	1.84359	1.54212	2.06453	1.81674	0.262237	2.76327	1.6079	2.65304	2.34141	0.637618	1.96661	2.24636	1.65101	1.95466	0.297856
312	1.64228	1.38827	1.83537	1.62197	0.224242	1.75706	1.44366	2.06945	1.75672	0.312895	2.50181	1.54443	2.65168	2.23264	0.600699	1.62469	1.77943	1.5816	1.6619	0.104033
314	1.00426	0.830893	0.929674	0.92161	0.0869666	0.950315	0.828615	0.782921	0.85395	0.0865251	1.61172	0.859009	1.34189	1.27087	0.381348	1.25947	1.19499	1.16783	1.20743	0.0470724
317	0.412947	0.325046	0.141966	0.29332	0.138249	0.274974	0.185557	0.262464	0.240998	0.0484193	0.576158	0.229691	0.641709	0.482519	0.221395	0.760016	0.364723	0.840162	0.654967	0.254533
321	0.397087	0.367392		0.382239	0.0209977	0.0757503	0.0719914	0.137118	0.0949533	0.0365642	0.119059	0.0098263	0.210745	0.11321	0.100587
324	0.1311	0.210472	0.128918	0.15683	0.0464683	0.0547556	0.0623819	0.0281222	0.0484199	0.0179871	0.0462472	0.0248406	0.058396	0.0431613	0.0169892
325	0.152085	0.261144	0.202813	0.205347	0.0545736	0.0652215	0.150518	0.0626733	0.0928042	0.0499975	0.0491264	0.0318223	0.118434	0.0664607	0.0458338	0.0378997	0.0574712		0.0476855	0.0138392
332	0.60437	0.464933	0.887591	0.652298	0.215366	0.162571	0.202318	0.0649982	0.143296	0.07066	0.0276955	0.228312		0.128004	0.141857	0.113645		0.0884599	0.101053	0.0178089
345	0.169456	0.334202	0.243133	0.24893	0.082526	0.0496349	0.0907444	0.0493211	0.0632335	0.0238257	0.0201925	0.0154353	0.0164922	0.0173733	0.00249801	0.00852235	0.0213452		0.0149338	0.00906711
355	0.0975742	0.148504		0.123039	0.0360125	0.0469011	0.0347627	0.0444916	0.0420518	0.00642647	0.0396415	0.0292998	0.0344954	0.0344789	0.00517089	0.0333359	0.0294474		0.0313917	0.00274957
372	0.207237	0.257218	0.272505	0.245653	0.0341363	0.0623387	0.0834192	0.0559725	0.0672434	0.0143657	0.0881669	0.0478114	0.0665677	0.0675153	0.0201944	0.0796311	0.0731094	0.0416097	0.0647834	0.0203322
379	0.133852	0.121861	0.125488	0.127067	0.0061494	0.407409	0.297197	0.46894	0.391182	0.0870139	0.58685	0.418481	0.525462	0.510264	0.0852074	0.500377	0.50001	0.346628	0.449005	0.0886609
381	0.371924	0.843246	0.539946	0.585039	0.238875	0.0918789	0.190291	0.151714	0.144628	0.0495872	0.0593144	0.0638618	0.0924522	0.0718761	0.0179639
382	0.33911	0.250555	0.269754	0.286473	0.0465847	0.0724514	0.0824114	0.071577	0.0754799	0.00601874	0.0584157	0.0499201	0.0611649	0.0565002	0.00586201	0.0517256	0.0576521	0.0689056	0.0594277	0.00872657
384	0.0684784	0.311548	0.196049	0.192025	0.121585	0.0476373	0.0903418	0.0526999	0.0635597	0.0233317	0.479751	0.232043	0.107827	0.273207	0.189348	0.397759	0.457483	0.319418	0.391553	0.0692416
393	0.447287	0.222231	0.127852	0.26579	0.164112	0.0932139	0.0368334	0.090865	0.0736375	0.0318948						0.201732	0.0734335		0.137583	0.0907207
395	0.105376	0.10963	0.0968272	0.103944	0.00652015	0.165423	0.098945	0.178203	0.147524	0.042553	0.254904	0.199637	0.327579	0.260707	0.0641677	0.397997	0.34034	0.359546	0.365961	0.0293592
401	0.163788	0.174911	0.148143	0.162281	0.0134473	0.0635119	0.03387	0.0498561	0.0490794	0.0148362	0.36732	0.0766213	0.0869924	0.176978	0.164923	0.053108		0.0981492	0.0756286	0.0318489
402	0.249304	0.17612	0.145357	0.19026	0.0533966	0.0655104	0.101072	0.0560837	0.0742219	0.0237254	0.0385178	0.0156659		0.0270918	0.0161587
409	0.211234	0.268167	0.214698	0.231366	0.0319172	0.0662371	0.0612111	0.0708586	0.0661023	0.00482519	0.0511887	0.0304605	0.046218	0.0426224	0.0108218	0.0968252	0.0889812	0.0416027	0.075803	0.0298769
412	0.243236	0.309888	0.321352	0.291492	0.0421821	0.115836		0.137407	0.126621	0.0152533	0.0641223	0.0486289		0.0563756	0.0109555		0.188042	0.272373	0.230208	0.0596306
413	0.194373	0.24859	0.179944	0.207636	0.0361936	0.0869221	0.0249989	0.0933573	0.0684261	0.0377465	0.0679595	0.0489373	0.0744506	0.0637825	0.0132597	0.0885911	0.111498	0.0273912	0.0758268	0.0434821
421						0.0706571	0.0981843	0.0651253	0.0779889	0.0177071	0.299855	0.149894	0.0810477	0.176932	0.111881	0.242269	0.268756	0.335953	0.282326	0.0482938
426	0.035247	0.0241385	0.0651657	0.0415171	0.0212201	0.0466328	0.0812064	0.0778501	0.0685631	0.0190662	0.245757	0.088544	0.138902	0.157734	0.0802808	0.140776	0.148092	0.277443	0.18877	0.0768799
427	0.0623328	0.115656	0.078674	0.0855543	0.0273194	0.229142	0.177346	0.183146	0.196545	0.0283786	0.0836575	0.0638293	0.0236635	0.0570501	0.0305661	0.0919858	0.091009	0.0632394	0.0820781	0.016322
429	1.71016	1.65477	1.86979	1.74491	0.111642	0.91529	0.950566	0.992666	0.952841	0.0387382	0.28054	0.270771	0.299541	0.283618	0.0146298
431	0.670447	0.522407	0.583668	0.592174	0.0743858	0.274021	0.310645	0.239202	0.274622	0.0357252	0.170492	0.119132	0.13375	0.141125	0.026462	0.213044	0.193103	0.15637	0.187506	0.0287488
437	0.134725	0.0785845	0.0772307	0.0968468	0.0328107	0.0406107	0.0472959	0.0369312	0.0416126	0.00525452	0.0739138	0.0253013		0.0496076	0.0343743
444	0.183219	0.308862	0.351869	0.281317	0.0876341	0.140519	0.0857626	0.126211	0.117497	0.0283989	0.0412126	0.0545565	0.0380958	0.0446216	0.00874384		0.111766	0.0532478	0.0825066	0.0413783
450	0.807888	1.13129	1.24546	1.06154	0.226968	0.602259	0.674726	0.671899	0.649628	0.041047	0.146396	0.147675	0.186658	0.160243	0.0228855
453	0.648012	0.597483	0.538077	0.594524	0.055027		0.212293	0.241645	0.226969	0.0207552						0.0649704		0.0860377	0.075504	0.0148968
454	0.331163	0.30488	0.407464	0.347836	0.0532854	0.277394	0.284748	0.155002	0.239048	0.072879	0.0797125	0.0610763	0.135603	0.0921306	0.0387843	0.0485459	0.139191	0.129649	0.105795	0.0498085
457		0.111198	0.448095	0.279647	0.238222	0.149719	0.191989		0.170854	0.0298894						0.138265		0.0955954	0.11693	0.0301716
463	1.28813	1.14451	0.668758	1.0338	0.324188	0.242256	0.366398	0.282137	0.296931	0.0633792	0.183019	0.149271	0.0598075	0.130699	0.0636708
468	0.209304	0.184224	0.0874562	0.160328	0.0643429	0.0651749		0.042073	0.0536239	0.0163355						0.138669	0.0908079		0.114739	0.0338429
474	0.370159		0.292265	0.331212	0.0550791	0.192491	0.176931	0.0775774	0.149	0.0623409						0.080785	0.0996604		0.0902227	0.013347
477	0.577224	0.446424	0.360447	0.461365	0.109158	0.15947	0.152513	0.156852	0.156278	0.00351414	0.147526	0.102286	0.138344	0.129385	0.0239136
485	0.38293	0.327937	0.30003	0.336965	0.0421809	0.130755	0.0912856	0.153294	0.125111	0.0313868	0.0962718	0.161559	0.339909	0.199246	0.126115	0.273755	0.819219		0.546487	0.385701
487	0.981239	1.20707	0.82228	1.00353	0.193359	0.287357	0.266381	0.319751	0.291163	0.0268876	0.260699	0.26736		0.26403	0.00470996	0	0.225321	0.252613	0.159311	0.138641
491	1.26253	1.29461	0.151135	0.902758	0.651122	0.254564	0.432856	0.403653	0.363691	0.0956281	0.255768	0.241428		0.248598	0.0101403	0.264535	0.133237	0.616959	0.338243	0.250143
492	0.862126	0.886042	0.518401	0.755523	0.205702	0.158473	0.0726348	0.0776809	0.10293	0.0481681	0.0442804	0.056417		0.0503487	0.00858192	0.0656528		0.0914077	0.0785303	0.0182115
494	0.428123	0.322083	0.17586	0.308689	0.126664	0.0325635	0.0890591	0.0871771	0.0695999	0.0320883	0.0806963	0.0339906		0.0573434	0.033026	0.0154441	0.0228296	0.036089	0.0247876	0.0104608
497	0.700477	0.489438	0.149149	0.446354	0.278178	0.0385326	0.174873	0.134777	0.116061	0.0700708						0.097952	0.0612639	0.126266	0.0951605	0.0325906
498	0.567855	0.425351	0.5654	0.519535	0.0815748	0.104735	0.0839541	0.185758	0.124816	0.0537909	0.0977472	0.0816836		0.0897154	0.0113587	0.0891838	0.14877	0.184597	0.14085	0.048197
506	0.525097	0.442773	0.664387	0.544086	0.11202	0.234761		0.122124	0.178442	0.0796465						0.216469	0.0823336	0.0742406	0.124348	0.0798821
507	0.0644408	0.102041	0.0488802	0.0717875	0.0273315	0.0189114	0.0830055	0.0129118	0.0382762	0.0388526						2.01962	1.72006	1.72698	1.82222	0.170989
514	0.57743	0.361047	0.365237	0.434571	0.123737						0.161704		0.0876971	0.124701	0.0523308	0.115895	0.0836474		0.0997712	0.0228024
516							0.172588	0.105027	0.138807	0.0477731	0.13511	0.0629988		0.0990542	0.05099	0.0455713	0.0505465		0.0480589	0.00351797
521	0.122924	0.182144	0	0.101689	0.0929102	0.0579516	0.265832	0.0749271	0.132903	0.115432						0.313028	0.0365449	0.0912848	0.146953	0.146407
532	0.284564	0.16563	0.131248	0.193814	0.0804505	0.0698673		0.074531	0.0721991	0.00329776	0.624023	0.414081		0.519052	0.148452	0.472932	0.500846	0.0185473	0.330775	0.270757
534	0.139712	0.385167	0.683724	0.402868	0.272438	1.00548	0.979181	1.3596	1.11475	0.212449	3.55758	2.90676	4.77385	3.74606	0.94771	4.56183	2.06637	4.0819	3.57003	1.32414
542	0.177324	0.0794764	0.374637	0.210479	0.150348	0.250876	0.210214	0.202591	0.221227	0.0259582	1.24267	0.967383	1.33452	1.18152	0.191055	2.20067		1.9814	2.09103	0.155049
544	0.222904	0.202118	0.124875	0.183299	0.051653							0.183213	0.29584	0.239526	0.0796398	0.870967	0.595994		0.73348	0.194435
548		0.326417	0.131329	0.228873	0.137948		0.0536485	0.0883331	0.0709908	0.0245257						0.252823	0.233198	0.034766	0.173596	0.12063
550	0.124451		0.113256	0.118853	0.00791609		0.151862	0.173403	0.162633	0.0152323		0.477311	0.541857	0.509584	0.0456406	0.906229	0.890599	0.570341	0.789056	0.189574
552	0.364531	0.493638		0.429084	0.0912927		0.134093	0.020765	0.077429	0.0801349						0.0941307		0.143307	0.118719	0.0347726
553	0.644265		0.269408	0.456837	0.265064		0.120479	0.163429	0.141954	0.0303697	0.236421		0.0912414	0.163831	0.102658
556	0.263247	0.242773	0.285002	0.263674	0.0211177	0.15504	0.121781	0.108112	0.128311	0.0241359	0.22065	0.158417	0.209935	0.196334	0.0332712	0.318342	0.256951		0.287647	0.0434095
558	0.361587	0.245097	0.61059	0.405758	0.186707	0.0761084	0.129934	0.0789193	0.0949872	0.0302974	1.06838	0.774958		0.92167	0.207482
560	0.230568	0.359755	0.257402	0.282575	0.0681729	0.340688	0.0589374	0.229337	0.209654	0.141903						1.16235	0.807344	1.49384	1.15451	0.343318
561	0.828156	1.09806	0.797494	0.907903	0.165392	0.39036	0.134761	0.32992	0.285013	0.133586		0.353804	0.430101	0.391953	0.0539497	0.606868	0.454813	0.448893	0.503525	0.0895471
562	0.250741	0.0512558	0.263788	0.188595	0.119118	0.0443703	0.0989094	0.037538	0.0602726	0.0336344	0.0544968	0.0549354		0.0547161	0.000310137	0.0420824	0.0609434	0.064109	0.0557116	0.0119089
564	0.184462	0.127793		0.156127	0.0400711		0.0404559	0.0359456	0.0382008	0.00318929	0.124339	0.01512		0.0697293	0.0772292
566	0.323148	0.0858578	0.230975	0.213327	0.119625	0.0344706	0.0881286	0.0856406	0.0694133	0.0302868	0.0737578	0.0673485		0.0705532	0.00453206	0.0658919	0.0372219	0.0621641	0.0550926	0.0155884
578						0.165675	0.200533	0.152956	0.173055	0.0246321	0.193572	0.0467661	0.0879603	0.109433	0.075722		0.262526	0.100293	0.181409	0.114716
595	0.823044	0.833722	0.497259	0.718008	0.191249	0.478962	0.556511	0.352109	0.462528	0.103188		0.305564	0.3441	0.324832	0.0272493	0.726757	0.568482	0.258074	0.517771	0.238421
598	0.0692872	0.0983909	0.134748	0.100809	0.0327972	0.0354368	0.058071	0.0939269	0.0624782	0.0294931	0.0364216	0.0615714		0.0489965	0.0177836
600		0.474424	0.0662596	0.270342	0.288616	0.143136	0.0473759		0.0952557	0.0677123						0.0868458		0.056569	0.0717074	0.021409
619	0.803128	0.892965	1.02898	0.908356	0.113708	0.708372	0.725282	0.608366	0.680673	0.0631885	0.223432	0.235163	0.288487	0.249027	0.0346728	0.0315365	0.0248618		0.0281991	0.00471976
623	0.244905	0.453291	0.292005	0.330067	0.109283	0.17889	0.093936	0.1075	0.126775	0.0456393	0.0934203	0.0432997	0.039383	0.058701	0.0301315	0.0261704	0.0196954	0.0564557	0.0341072	0.0196233
625	0.623226	0.675711	0.433978	0.577638	0.127151	0.111429	0.155277	0.116377	0.127694	0.0240152	0.0851793	0.0515854	0.216928	0.117897	0.0873921	0.068145	0.0431735	0.0807896	0.064036	0.0191417
626	1.44788	1.32964	0.918284	1.23193	0.277988	0.289405	0.393621	0.329546	0.337524	0.0525641	0.271747	0.188364		0.230056	0.0589604	0.201688	0.167718	0.24025	0.203218	0.0362902
628	0.19242	0.133267	0.0699606	0.131883	0.0612415	0.0475043	0.0667412	0.0308228	0.0483561	0.0179744		0.0280691	0.0656345	0.0468518	0.0265628
629	0.338144	0.468904	0.106467	0.304505	0.183546	0.533227	0.514429	0.163664	0.403773	0.208153	0.682998	1.06674	0.703431	0.817722	0.215896		0.048312	1.60812	0.828216	1.10295
632	0.395519	0.377101	0.246364	0.339662	0.0813208	0.101646	0.123175	0.092797	0.105873	0.0156237	0.0953291	0.0814461		0.0883876	0.00981681	0.104137	0.0944768	0.111593	0.103402	0.00858174
640	0.197053	0.237037	0.115069	0.183053	0.0621777	0.0622331	0.0678565	0.0466305	0.0589067	0.010997	0.0411719	0.0555456		0.0483588	0.0101638	0.0566997	0.0564268	0.052223	0.0551165	0.00250954
644	0.272846		0.160703	0.216774	0.0792966	0.826308	0.522249	0.102574	0.48371	0.363403		0.216307	0.200755	0.208531	0.0109969		0.0941089	0.44339	0.26875	0.246979
645	0.404019	0.421028	0.332971	0.386006	0.0467106		0.11094	0.107599	0.10927	0.00236223		0.0602653	0.0568965	0.0585809	0.00238213	0.0786739	0.0639023	0.052551	0.0650424	0.0130987
650	0.121656	0.140636	0.123816	0.128703	0.0103909	0.0779132	0.0409383	0.061379	0.0600768	0.0185218	0.0302583	0.0383952	0.0417241	0.0367925	0.00589855	0.087629	0.0790012		0.0833151	0.00610084
654	0.0552598	0.229159	0.104983	0.1298	0.0895666	0.0750254	0.0494967	0.0102262	0.0449161	0.0326415	0.0633741	0.0281665		0.0457703	0.0248955	0.0257043	0.0600459	0.0352675	0.0403392	0.0177237
655	0.0981985	0.142483		0.120341	0.031314	0.0375461	0.0433578	0.0217012	0.0342017	0.0112089	0.0215063	0.00801263	0.00978011	0.0130997	0.00733377	0.0191325	0.0653896	0.0166215	0.0337145	0.0274601
665	0.311424	0.284915	0.139574	0.245304	0.0925192		0.0366377	0.0464114	0.0415245	0.00691106						0.0106003	0.0295172	0.0618327	0.0339834	0.0259066
669	0.0685187	0.573387		0.320953	0.356996						0.192278	0.10365	0.166944	0.154291	0.0456487		0.167551	0.139058	0.153305	0.0201479
671	0.260972	0.296033	0.0963211	0.217775	0.106633	0.0560987	0.0915162	0.0487139	0.0654429	0.02288	0.0451396	0.0298366	0.0392822	0.0380861	0.00772129	0.0195944	0.0278468		0.0237206	0.00583535
672	0.10294	0.131667	0.0668275	0.100478	0.0324898	0.030963	0.0565451	0.0517002	0.0464028	0.0135889	0.0523641	0.0505713		0.0514677	0.00126772	0.0694015	0.0803291	0.0494001	0.0663769	0.0156848
676	0.0595944	0.12875	0.129053	0.105799	0.0400147	0.0802753	0.0545128	0.0464118	0.0604	0.0176827	0.0494054	0.0240595		0.0367325	0.0179223
688	0.104342	0.165586	0.303014	0.190981	0.101741	0.159425	0.103098	0.0515979	0.104707	0.0539314	0.0518358	0.0332563	0.00907306	0.0313884	0.0214425
694	0.0996877		0.0418689	0.0707783	0.0408841	0.023149	0.112972	0.0131287	0.0497499	0.0549807							0.0224664	0.124587	0.0735265	0.0722099
705	0.145829	0.343575	0.570317	0.353241	0.212409	2.0088	2.24975	2.38476	2.21444	0.19045	4.48355	6.14789	3.35249	4.66131	1.40615	4.48413	5.08068	2.57651	4.04711	1.30804
710	0.109834	0.130381	0.0855227	0.108579	0.0224554	0.184304	0.160108		0.172206	0.017109						0.0332679	0.428		0.230634	0.279117
723	0.598803	0.530235	0.304014	0.477684	0.154261	0.168483	0.160027	0.105888	0.144799	0.0339622	0.0655379	0.14199	0.152523	0.120017	0.0474732	0.161757	0.190089	0.127069	0.159638	0.0315633
724	0.240317	0.129288	0.11388	0.161162	0.0689822	0.107103	0.0861474	0.0897277	0.0943259	0.0112089	0.145288		0.100619	0.122954	0.0315858	0.155133	0.103666		0.1294	0.0363928
726	0.0950926	0.138191	0.0878548	0.107046	0.0272139	0.108677	0.176726	0.0707712	0.118725	0.0536875	0.0599776	0.0320035	0.0267466	0.0395759	0.0178628	0.0763827	0.0568571	0.083167	0.0721356	0.0136595
729	0.546563		0.292147	0.419355	0.179899	0.109413	0.0341036	0.0946323	0.0793829	0.0399033	0.690895	0.296756	0.283063	0.423572	0.23161	0.81104		0.524034	0.667537	0.202944
732	0.157452	0.129457		0.143454	0.0197957	0.0781639	0.07834	0.0604596	0.0723212	0.0102728	0.0666939	0.044757	0.0788085	0.0634198	0.0172603	0.126226	0.0681867	0.054402	0.0829384	0.0381169
737		0.791445	0.569239	0.680342	0.157123	0.233566	0.24845	0.200842	0.227619	0.0243545	0.16618	0.125288	0.113825	0.135098	0.0275215	0.213922	0.174092	0.197221	0.195078	0.0200015
739	0.364538	0.376939	0.327981	0.356486	0.0254529	0.147776	0.165514	0.112826	0.142038	0.0268085	0.0823999	0.067657	0.0772128	0.0757566	0.00747853	0.105732	0.17751	0.0834105	0.122217	0.0491679
741		0.164992	0.151789	0.15839	0.00933571	0.0959809	0.0644733	0.0396716	0.0667086	0.0282211						0.114081		0.0292203	0.0716508	0.0600058
751	0.268048		0.0779414	0.172995	0.134426	0.0640308	0.135891	0.0835518	0.0944911	0.0371579							0.066764	0.0227328	0.0447484	0.0311348
752	0.74455	0.823175	0.580611	0.716112	0.123757	0.244028	0.292458	0.19404	0.243509	0.0492109	0.0734269		0.130002	0.101714	0.0400046	0.251125	0.212995	0.178289	0.214136	0.0364316
754		0.759387	0.467462	0.613425	0.206422	0.190042	0.186824	0.155154	0.17734	0.0192813	0.133753	0.083962		0.108857	0.0352073	0.16601	0.145983	0.15433	0.155441	0.0100595
757	0.701112	0.619451	0.401644	0.574069	0.154806	0.0242072	0.195328	0.1654	0.128312	0.0913906							0.111133	0.114538	0.112836	0.0024077
760	0.674779		0.156732	0.415755	0.366315						0.0495499		0.0533655	0.0514577	0.00269804	0.0963801	0.0682749	0.0913132	0.0853227	0.0149796
763	0.0562396	0.072613	0.144126	0.0909928	0.0467372						0.0895128		0.0744874	0.0820001	0.0106246	1.16392	1.03283	1.00874	1.0685	0.0835147
768	0.165914	0.155154	0.116918	0.145995	0.02575	0.0642551	0.0550317	0.0480463	0.0557777	0.00813014		0.0272315	0.0450471	0.0361393	0.0125975	0.0652397		0.0287366	0.0469881	0.0258116
779						4.38601	6.03335	6.56162	5.66033	1.13476	3.5439	8.89997	9.09993	7.18127	3.15164		6.65513	4.21382	5.43447	1.72627
780	0.15186	0.276657	0	0.142839	0.138549	0.621224	0.385119	0.339367	0.44857	0.151263	1.56876	1.2222	0	0.930319	0.824103	0.175098	2.17166	3.91182	2.0862	1.86983
781	0.542173	0.75303	1.50511	0.933437	0.506183	2.36186	2.33312	2.3718	2.3556	0.0200846	5.35597	4.69861	5.07358	5.04272	0.329766
782	0.39242	0.0606949	0.591605	0.34824	0.268198	0.246543	0.549802	0.378243	0.391529	0.152066	0.285185	1.22474	1.29104	0.933656	0.56257
786	1.01993	0.947841	1.27072	1.0795	0.169484	3.63162	2.85333	2.86055	3.11517	0.447273	0.602187	0.645603	1.39178	0.879857	0.443871	0.525259	0.902184	1.27761	0.901685	0.376177
787	3.32242	3.77065	3.67265	3.58858	0.235645	4.00796	4.018	3.96831	3.99809	0.0262726	0.870388	1.33373	1.29093	1.16502	0.25605	0.322913	0.291513	0.540665	0.38503	0.135695
791	2.54643	2.29583	3.03283	2.62503	0.374734	4.47432	4.67698	4.66802	4.60644	0.114508	6.56425	6.06322	6.34447	6.32398	0.251144	6.88956	5.36585	1.15341	4.46961	2.97124
792	4.47527	3.32372	5.72252	4.50717	1.19972	3.83292	3.7337	4.70479	4.09047	0.534329	6.12348	4.76592	1.35283	4.08075	2.45803	1.24082	1.35749	1.80385	1.46739	0.297171
793	1.11875	1.17496	1.50126	1.26499	0.206537	4.59072	4.48277	4.23186	4.43511	0.184117	3.48809	4.54256	3.66157	3.89741	0.565412	2.82141	1.95251	2.50292	2.42561	0.439582
797	0.283564	0.591454	0.594882	0.489967	0.178759	0.708431	1.74197	0.916795	1.1224	0.546587	1.00226		1.94614	1.4742	0.667425
803	0.391436	0.466995	0.325827	0.394752	0.0706422	0.0853724	0.0537601	0.039406	0.0595128	0.023517						0.0655397	0.0929864		0.079263	0.0194078
816	2.02548	2.98444	2.51318	2.5077	0.479499	4.40709	3.51214	5.11432	4.34452	0.802918	5.51558	5.35789	4.72217	5.19855	0.42002	1.99811	5.6989	1.83109	3.17603	2.18646
818	0.26939	0.104881	0.200372	0.191548	0.0826087		0.120104	0.0643288	0.0922162	0.0394387	0.138085	0.0606085		0.099347	0.0547845	0.0720813	0.070849	0.033322	0.0587508	0.0220306
836	0.661895		0.803532	0.732713	0.100153	0.292925	1.457	1.01729	0.922403	0.587808	0.841586	1.01247	1.35749	1.07052	0.262807	0.247791	0.143679		0.195735	0.0736181
837	0.143801	0.151861	0.0770001	0.124221	0.0410921	0.0637333	0.165441	0.0414529	0.090209	0.0660983	0.0325069	0.0480503	0.0437034	0.0414202	0.00801931	0.230609	0.0396109	0.0615085	0.110576	0.104526
848	0.543622		0.638664	0.591143	0.0672045		0.864104	0.700355	0.782229	0.115788	1.31163	0.633315	0.924583	0.95651	0.340283	1.21409	0.235284	0.213707	0.554361	0.571446
849	0.249232	0.374272	0.275233	0.299579	0.0659796	0.140412	0.186698	0.144615	0.157242	0.0255959	0.169419	0.102989	0.160389	0.144266	0.0360307	0.165893	0.182638	0.137448	0.161993	0.0228462
855	1.56405	1.54238	1.4773	1.52791	0.0451513	1.59851	1.2791	1.54953	1.47571	0.172026	1.67544	1.47438	1.56617	1.57199	0.100658	1.77745	1.73917	1.91398	1.8102	0.0918912
856	0.160388	1.71372	0.229321	0.701144	0.877596	1.94722	0.366479	0.29698	0.870227	0.933352						2.8082		5.38261	4.09541	1.82038
860	0.0591963	0.120589	0.146806	0.108864	0.0449662		0.0315463	0.0346243	0.0330853	0.0021765	0.071311	0.153249	0.109196	0.111252	0.0410076	1.31627	1.13878	0.973402	1.14282	0.17147
862	0.376405	0.43442	0.310737	0.373854	0.0618814	0.189667	0.359898	0.206714	0.252093	0.0937505	0.449718	0.49887	0.261969	0.403519	0.125025	0.415558	0.558393	0.327802	0.433918	0.116387
863		0.830852	0.135834	0.483343	0.491452	0.106001	0.101405	0.0824039	0.0966031	0.0125098	0.104754	0.49734	0.314555	0.30555	0.196448	0.280117	0.973782	0.612273	0.622057	0.346936
868	0.287372	0.467642	0.189412	0.314809	0.14113		0.117658	0.06942	0.093539	0.0341094							0.161515	0.0465478	0.104032	0.0812942
870	0.0810585	0.163452		0.122255	0.0582611		0.0723553	0.0936461	0.0830007	0.0150549						0.028798		0.035753	0.0322755	0.00491799
877	0.0462599	0.155024	0.0893019	0.0968619	0.0547746	0.156275	0.169231	0.1369	0.154135	0.0162712	0.22332	0.189238	0.232595	0.215051	0.0228304		0.24966	0.209381	0.229521	0.0284814
884	0.25784	0.306408	0.182414	0.248888	0.06248	0.377618	0.106132	0.222184	0.235311	0.136219	0.296034	0.0827085	0.266955	0.215233	0.115687	0.0485718	0.018088	0.255031	0.10723	0.128903
885	0.853678	0.924477	0.742805	0.84032	0.0915697	1.21112	1.40921	1.1721	1.26414	0.127137	1.09785	0.649813	1.02372	0.923792	0.24015	0.803448	0.514912	0.460627	0.592995	0.184267
888	0.289072	0.267403	0.268926	0.275134	0.0120948	0.327988	0.221386	0.228071	0.259148	0.0597106	0.448024	0.514647		0.481336	0.0471098
891	0.151265	0.204954	0.11735	0.157857	0.0441724	0.0609842	0.0558169	0.0701495	0.0623169	0.00725867						0.0137784	0.0416215	0.0182652	0.0245551	0.0149493
892	0.119753	0.0386503	0.18561	0.114671	0.0736115	0.14832	0.0143063		0.0813133	0.0947623	0.107406	0.106101	0.0933051	0.102271	0.00779186		0.84324	0.823199	0.83322	0.0141708
894	0.267986	0.366521	0.293774	0.309427	0.051098	0.642668	0.810518	0.660426	0.704537	0.0922101	1.52029	1.50423	0.930167	1.31823	0.33617	1.91483	0.866881	0.773073	1.18493	0.63385
896	0.0911514	0.110742	0.0550212	0.0856382	0.0282667	0.0231446	0.0301504	0.0152318	0.0228423	0.0074639	0.31359		0.236048	0.274819	0.0548304	0.119732	0.0393975	0.448197	0.202442	0.216587
898	0.338533	0.631428	0.197337	0.389099	0.221419		0.120961	0.0708803	0.0959207	0.0354125						0.266252	0.344884		0.305568	0.0556017
902	0.24146	0.294659	0.184282	0.240134	0.0552004	0.296394	0.27485	0.216892	0.262712	0.0411175	0.44425	0.301959	0.337609	0.361273	0.0740379	0.66262	0.461219	0.433336	0.519058	0.125107
910	0.117607	0.133396	0.398711	0.216571	0.157935	0.047787	0.0332692	0.0432711	0.0414424	0.00742965	0.194461	0.461352	0.426956	0.360923	0.145182	3.32433	3.09689	2.88761	3.10294	0.218425
918	0.144533	0.1817	0.122434	0.149556	0.0299507	0.0592503	0.0620051	0.0382833	0.0531796	0.0129739	0.0422655	0.0237289	0.0369662	0.0343202	0.00954736		0.179078	0.036303	0.10769	0.100957
928	0.910172	1.1516	0.661262	0.907677	0.245177	0.227324	0.208631	0.17261	0.202855	0.0278104	0.109778	0.0801395	0.0488119	0.0795765	0.0304869
936	0.263271	0.306147	0.126926	0.232115	0.0935851	0.0700211	0.0709032	0.0543637	0.065096	0.00930492	0.0553987	0.0283579		0.0418783	0.0191208	0.0622913	0.0570486	0.0652806	0.0615402	0.00416713
939	0.370602	0.374301	0.298881	0.347928	0.0425163	0.109395	0.114278	0.0795354	0.101069	0.0188081	0.0218234	0.0742346	0.103506	0.0665212	0.0413838	0.262944	0.333984		0.298464	0.0502332
941	1.21831	1.42486	0.964783	1.20265	0.230437	0.446729	0.458585	0.365876	0.42373	0.0504525	0.298031	0.215985	0.257786	0.257268	0.0410257	0.416344	0.343947	0.28189	0.347394	0.0672928
943	0.138008	0.216648	0.0825411	0.145732	0.0673862	0.0419077	0.0564145	0.029133	0.0424851	0.0136499	0.0456661	0.0216731	0.0232572	0.0301988	0.0134185	0.0522433	0.0409696	0.0266038	0.0399389	0.0128508
945	0.458271	0.435526	0.25524	0.383012	0.111237	0.174959	0.0870009		0.13098	0.0621955	0.191168	0.019414		0.105291	0.121449	0.240374	0.090911	0.0781721	0.136486	0.0901948
954	0.140527	0.0621805	0.0541735	0.085627	0.0477131	0.0715039	0.0103464		0.0409252	0.0432449	0.0893244		0.0268886	0.0581065	0.0441488	0.163296	0.220015	0.15215	0.178487	0.0363937
956	0.175194	0.16812	0.0641932	0.135836	0.062145		0.0554263	0.0246239	0.0400251	0.0217806						0.0772876	0.0467736	0.133803	0.0859547	0.0441572
957	0.0953399	0.192069	0.23551	0.174306	0.0717532	0.0559589	0.129806	0.10011	0.0952917	0.0371586	0.0420493	0.0345449	0.0757573	0.0507838	0.0219507
962	0.228559	0.228871	0.188346	0.215259	0.0233074		0.0693632	0.0648619	0.0671125	0.0031829	0.0551179	0.0387211	0.0399322	0.0445904	0.00913718	0.0571996	0.0374693	0.138213	0.0776273	0.0533881
964	0.162448		0.110537	0.136493	0.0367061	0.236038	0.0503414	0.0373193	0.107899	0.111162						0.0671626	0.0814831	0.0576917	0.0687792	0.0119778
966	0.0979242	0.0921265	0.217592	0.135881	0.0708234		0.310144	0.270535	0.29034	0.0280078	0.421405	0.358916	0.380352	0.386891	0.0317535	0.455798	0.610391	0.579425	0.548538	0.0817937
967	0.1091		0.0427133	0.0759065	0.0469422	0.093937	0.0894376	0.0131712	0.0655153	0.0453871						0.0541672	0.127375	0.164051	0.115198	0.0559447
968	0.145837	0.173067	0.0788002	0.132568	0.0485139	0.0549585	0.0693276	0.0365204	0.0536022	0.0164456						0.277684	0.248065		0.262875	0.0209442
969	0.0675135	0.102918	0.125662	0.0986979	0.0293032	0.129744	0.140941	0.151161	0.140616	0.0107123	0.175237	0.177058	0.249461	0.200585	0.0423377		0.36106	0.10394	0.2325	0.181811
970	0.280284	0.349692	0.215381	0.281786	0.0671679	0.109928	0.10702	0.0731036	0.0966838	0.0204728	0.0980313	0.0520198	0.0686603	0.0729038	0.0232974	0.134383	0.144868		0.139625	0.0074137
971	0.322642	0.317448	0.180942	0.273678	0.080353	0.140378	0.0856741	0.0888103	0.104954	0.0307178	0.384197	0.296277	0.104121	0.261532	0.143234
979	0.305222	0.245777		0.2755	0.0420342	0.133571	0.101323	0.179106	0.138	0.03908						0.3527	0.498249	0.0688429	0.306597	0.218384
980	0.278468	0.301799	0.162125	0.247464	0.074821		0.0718199	0.052411	0.0621154	0.0137242						0.270015	0.257045	0.231174	0.252745	0.0197741
988	0.159258	0.092081	0.110454	0.120597	0.0347182											0.199733	0.135795	0.0517752	0.129101	0.0742059
989	0.18816	0.124026	0.0592706	0.123819	0.0644447		0.0873657	0.0279907	0.0576782	0.0419845						0.048222		0.119694	0.0839579	0.0505382
990	0.116431		0.0675601	0.0919956	0.0345569	0.0995314	0.0249117		0.0622216	0.0527641	0.221234	0.0488888		0.135062	0.121867
1004	0.651728	0.498366	0.277683	0.475926	0.18803							0.223814	0.280031	0.251922	0.0397514	0.170462	0.12915	0.266825	0.188812	0.0706482
1011	0.64584	0.777697	0.399224	0.607587	0.192114	0.270214		0.265034	0.267624	0.00366282	0.0291676	0.0934208	0.129971	0.0841863	0.0510321	0.0798266		0.0892716	0.0845491	0.00667867
1012	0.0600312	0.226512	0.0592342	0.115259	0.0963488	0.0789239	0.109316	0.0721646	0.0868015	0.0197889	0.315776	0.0597834	0.066536	0.147365	0.145887	0.121418	0.599181	0.0641565	0.261585	0.293765
1015	2.19687	2.62127	1.63398	2.15071	0.495262	1.35364	1.34227	1.03328	1.24306	0.181768	0.593601	0.415265	0.493024	0.50063	0.0894108	0.643157	0.569944	0.580034	0.597712	0.0396785
1016	1.35862	1.74198	1.17409	1.42489	0.289688	0.944386	1.49425	0.955583	1.13141	0.314284	2.63671	0.484799	0.594542	1.23868	1.21197	2.14673	1.54775	1.4423	1.71226	0.379941
1020	0.724681	0.480958	1.10675	0.770798	0.315436	3.7291	2.52748	1.99995	2.75218	0.886206	2.64894	4.921	2.25937	3.27643	1.43749	3.44354	3.35446	5.43927	4.07909	1.17879
1022	2.224	1.15991	1.53064	1.63818	0.540138	1.82136	3.6058	2.39896	2.60871	0.910523	4.46076	2.27032	4.70583	3.81231	1.34101	2.8086	1.36011		2.08436	1.02424
1032	0.168646	0.911701	0.594277	0.558208	0.372839	0.224919	0.244597	0.231884	0.2338	0.00997797	0.248582	0.134832	0.124618	0.169344	0.0688119		0.120405	0.0744896	0.0974475	0.0324674
1033	0.722408	0.707333	0.428479	0.619407	0.16552	0.229066	0.205789	0.218775	0.217876	0.0116645						0.369899	0.377701		0.3738	0.00551694
1036	0.808858	0.903449	0.509293	0.740533	0.205769	0.222065	0.187396	0.187351	0.198937	0.0200291	0.139959	0.125629	0.130288	0.131959	0.00730969
1040						0.0977595	0.0928194	0.0592209	0.0832666	0.0209701	0.379331	0.337349	0.276763	0.331148	0.0515647	0.826089	0.178651	0.479716	0.494819	0.323983
1041	0.128626	0.119672	0.200014	0.149437	0.0440292	0.0741322	0.0762352	0.0919361	0.0807678	0.00972896	0.797331	0.62068	0.793465	0.737159	0.100892	1.83359		1.17115	1.50237	0.468418
1048	0.439551	0.526849	0.296761	0.421054	0.116154	0.217281	0.187841	0.19873	0.201284	0.0148851	0.339519	0.184677	0.221038	0.248411	0.080969	0.587078		0.30561	0.446344	0.199028
1050	0.393928	0.500372	0.358125	0.417475	0.0739887	0.420685	0.477727	0.390484	0.429632	0.0443043	0.438976	0.295408	0.331585	0.355323	0.0746702	0.449288	0.392708	0.272093	0.371363	0.0905057
1057	0.676967	0.96799	0.70664	0.783866	0.160145	0.132612	0.424892	0.319564	0.292356	0.148027	0.237692	0.182112		0.209902	0.0393011	0.390886		0.263377	0.327132	0.0901621
						100	100	100	100	1.73157e-05	100	100	100	100	1.7216e-05	100	100	100	100	2.77278e-05
								100

## Sheet: radioactive field
Supplemental table 1B. Relative volumes of 211 protein spots from 2-DE gels of proteins isolated from developing seeds at 4, 5, and 6 weeks after flowering (WAF) and mature seeds harvested from soybean grown in radioactive Chernobyl area. The table shows data of biological triplicate analysis.
ID	4 WAF			AVERAGE	STDEV	5 WAF			AVERAGE	STDEV	6 WAF			AVERAGE	STDEV	Mature			AVERAGE	STDEV
16		0.0422786	0.358366	0.200322	0.223508						0.0718881	0.0859382		0.0789132	0.00993498		0.116127	0.0651317	0.0906293	0.0360591
34							0.0258503	0.0107743	0.0183123	0.0106604	0.108082	0.0843546		0.0962183	0.0167778		0.106161	0.059949	0.0830549	0.0326767
59	0.364213	0.0682387		0.216226	0.209286	0.0594407	0.0419017		0.0506712	0.0124019	0.133658	0.0761038		0.104881	0.0406971	0.092872	0.0882745		0.0905733	0.00325087
60	0.293414	0.102907		0.19816	0.134709	0.00680309		0.0433558	0.0250794	0.0258467		0.0621823	0.0812189	0.0717006	0.013461	0.0973727		0.0267823	0.0620775	0.049915
61	0.434471	0.210115	0.25115	0.298579	0.119461		0.0148462	0.0585652	0.0367057	0.030914		0.0363206	0.0237968	0.0300587	0.00885571
73	0.557813	0.246746	0.485196	0.429918	0.162734						0.094236	0.0788595	0.0246767	0.0659241	0.0365393	0.125926	0.0859947	0.103472	0.105131	0.0200173
75	0.485355	0.45729	0.587033	0.509892	0.0682633	0.190913	0.105923	0.0734517	0.123429	0.060656	0.0632731	0.0797071	0.0417367	0.0615723	0.0190422	0.0356031	0.0599653	0.0482026	0.0479237	0.0121835
76	0.572962	0.445017	0.634325	0.550768	0.0965857	0.358668	0.22199	0.124076	0.234911	0.117829	0.086987	0.13311	0.0918691	0.103989	0.0253376	0.0504193	0.111101	0.0956633	0.085728	0.0315375
85	0.403491	0.407967	0.128653	0.31337	0.159985	0.269793	0.057099	0.0220978	0.11633	0.13405		0.128063	0.0605682	0.0943156	0.0477259	0.270361	0.0881956	0.0625618	0.140373	0.113301
101		0.0937054	0.120894	0.1073	0.0192251						0.0237913	0.0305891		0.0271902	0.00480682	0.0201533	0.0171629	0.00809405	0.0151368	0.00627977
103	0.411831	0.148039	0.245504	0.268458	0.133385	0.194704	0.119714	0.231234	0.181884	0.0568545	0.0179042	0.0193917	0.0102318	0.0158426	0.00491564
106	0.822868	3.0931		1.95798	1.6053	2.23305	4.23452	7.58937	4.68565	2.70651		4.49927	5.32035	4.90981	0.58059	1.14082	5.36158		3.2512	2.98453
112		1.39644	0.956227	1.17633	0.311277	0.509256	1.00139		0.755323	0.34799							0.145995	0.288652	0.217324	0.100874
115	2.77033	4.37533	1.71127	2.95231	1.34132	1.08053	3.35544	3.45108	2.62902	1.34188	2.31774	1.53564	1.47508	1.77615	0.470004	1.03237	1.1711		1.10174	0.098093
117		4.23184	0.267213	2.24953	2.80341	2.25317	2.43887	2.97842	2.55682	0.376734	0.919909	1.7797	2.10588	1.60183	0.612666	0.714447	0.86931	2.4323	1.33868	0.950256
118	0.466762	0.300414	0.29324	0.353472	0.0981779	0.450122	0.467349	0.198847	0.372106	0.150294	0.880367	0.796059	1.21106	0.962497	0.219354	0.676566	0.315202		0.495884	0.255524
120						0.11159	0.0741762	0.133735	0.1065	0.0301038	0.181114	0.204654	0.255392	0.21372	0.0379597		0.200818	0.121149	0.160983	0.0563349
122		0.0414173	0.582088	0.311753	0.382312	0.145358	0.0258225		0.0855904	0.0845245	0.0603951	0.245902	0.479918	0.262071	0.210228		0.0397589	0.0560637	0.0479113	0.0115293
133	0.736797	0.520243	0.455073	0.570705	0.147485	0.23171	0.179933	0.126325	0.179322	0.0526949	0.119765	0.142164	0.102377	0.121435	0.0199464	0.072709	0.154549	0.104315	0.110524	0.0412717
137	0.859821	0.425901	0.613708	0.633143	0.217612	0.26107	0.203681	0.180703	0.215151	0.0413929	0.156316	0.147341	0.0845452	0.129401	0.0391044	0.0742646	0.143608	0.123303	0.113725	0.0356501
143	0.285592		0.214932	0.250262	0.049964	0.23993	0.0579627	0.0960989	0.131331	0.0959635	0.114251	0.140227		0.127239	0.0183679	0.0389567	0.0995458	0.0758163	0.0714396	0.0305308
152	0.436034	0.176	0.363755	0.325263	0.134223	0.120933		0.117476	0.119204	0.00244463	0.178565	0.073171	0.132021	0.127919	0.0528164
160	2.07941	0.744194	0.746848	1.19015	0.770124	1.36414	2.90101	0.512947	1.5927	1.21033	0.222786	0.559669	0.606342	0.462932	0.209278		0.369174	0.486288	0.427731	0.0828122
163	0.149011	0.149351		0.149181	0.000240977	0.0916476		0.0804084	0.086028	0.00794728	0.146908	0.121271		0.13409	0.0181281	0.0657993	0.0996739	0.0908815	0.0854516	0.017578
164	0.118804	0.14472	0.229225	0.16425	0.0577431	0.0844551	0.0664735	0.0711906	0.0740397	0.00932323	0.0899855	0.0372349	0.0271144	0.0514449	0.0337586		0.0559213	0.0227246	0.039323	0.0234736
165						0.707129		2.38589	1.54651	1.18706	0.136326	0.635063	0.711426	0.494271	0.312332	1.58018	0.288662	1.1882	1.01901	0.662174
171	0.958923		2.29799	1.62846	0.946864						0.117145	0.2861	0.674552	0.359266	0.285816		0.551118	0.618951	0.585035	0.0479653
172	0.330923		2.032	1.18146	1.20285	0.266671	0.34162		0.304145	0.052997							0.887267	0.726431	0.806849	0.113728
176	0.298755	0.244959	0.303318	0.282344	0.0324564	0.120783	0.145188	0.0836592	0.116543	0.0309826	0.0695059	0.0709626	0.0296509	0.0567065	0.0234422	0.0216569	0.0776121	0.0394174	0.0462288	0.0285927
179	3.28908	5.48438	2.66027	3.81124	1.4827	10.5428	12.9544	12.0667	11.8546	1.21969	13.9536	12.941	16.1442	14.3463	1.63727	14.0412	11.5064	17.6943	14.414	3.11078
198						0.0290345	0.0402624	0.0260462	0.0317811	0.00749549	0.0274297		0.0349476	0.0311886	0.00531598	0.0429405	0.0708566	0.0563312	0.0567094	0.0139619
208	0.109252	0.152569		0.13091	0.0306298	0.0602704	0.0557346	0.0487267	0.0549106	0.0058158	0.459176	0.384138	0.255115	0.366143	0.103214	0.68822	0.822632	0.635891	0.715581	0.0963305
209	0.263276		0.264358	0.263817	0.000764982	0.170034	0.174697		0.172365	0.00329721						0.290122		0.125857	0.207989	0.116153
212	0.180242	0.174557		0.1774	0.00401987	0.0730838	0.0742336	0.0468068	0.0647081	0.0155136	0.136189	0.171186		0.153687	0.0247467		0.147754	0.0438613	0.0958079	0.0734635
217	0.386985	0.154059	0.208107	0.249717	0.12191	0.0917732	0.0732342	0.0880501	0.0843525	0.00980706	0.0421444	0.0449901	0.040838	0.0426575	0.00212306	0.0767963	0.0485198	0.0545665	0.0599609	0.0148901
218		0.116032	0.150309	0.133171	0.024238	0.0601531	0.0407314	0.0721378	0.0576741	0.0158493	0.0364543	0.0229576	0.0252099	0.0282073	0.00723039
227	0.338135	0.267723	0.473062	0.35964	0.104345		0.288063	0.289771	0.288917	0.00120778	0.627057	0.395797	0.427116	0.483323	0.125458		0.444306	0.104441	0.274373	0.240321
230	0.636399	0.746939	0.485605	0.622981	0.131183	1.03371	0.948111	0.93542	0.972412	0.0534601	0.658004	0.662741	0.736015	0.685586	0.0437365	0.439864	0.808769	0.444506	0.56438	0.21166
231	0.607573	1.7167	1.44873	1.25767	0.578723	2.03863	1.94384	1.91215	1.96487	0.0658136	1.002	1.17805	1.41074	1.19693	0.205025	0.783309	1.21734	1.04838	1.01634	0.218782
234	0.560701	2.01393	1.27216	1.28226	0.726666	2.10167	1.78281	2.01305	1.96584	0.164591	0.885681	1.08431	1.20406	1.05802	0.160809	0.776491	0.864963	1.13785	0.926433	0.188357
239	0.147958	0.112491	0.197254	0.152568	0.0425691	0.067175	0.0491772	0.0260488	0.047467	0.0206164	0.0762145	0.107319		0.0917668	0.0219941	0.140886	0.0703404		0.105613	0.0498833
240	0.571876	0.174608	0.241157	0.329214	0.21277	0.0703732	0.053283	0.0449041	0.0561868	0.0129805	0.0183279	0.0166288	0.0121565	0.0157044	0.00318786
241	1.31704	0.816836	0.17623	0.770037	0.571846	0.0659676	0.097861	0.143327	0.102385	0.0388776						0.161754	0.116521		0.139137	0.0319847
249	1.31276	0.471822	0.571985	0.785523	0.459342	0.175176	0.145821	0.152458	0.157818	0.0153942	0.125115	0.0841122	0.0593674	0.0895316	0.0332073	0.17453	0.0698123	0.0264455	0.0902625	0.0761308
250	0.320108	0.178212	0.204174	0.234165	0.0755523	0.0959569	0.116255	0.0633971	0.0918696	0.0266648		0.189274	0.106155	0.147714	0.0587736	0.132015	0.251093	0.0637604	0.148956	0.0948082
253	0.343699	0.160852	0.152918	0.219156	0.10793	0.120845	0.0849396	0.0560967	0.0872936	0.0324381	0.0612888	0.0705006	0.0285691	0.0534528	0.0220366	0.00950889	0.0646629	0.0438989	0.0393569	0.0278561
254	0.266573	0.201632	0.168584	0.212263	0.0498523	0.140383	0.0653009	0.0627247	0.0894696	0.0441113	0.0599038	0.0534923	0.0384576	0.0506179	0.0110082		0.0498698	0.0643589	0.0571143	0.0102453
258	0.219768	0.112649	0.32724	0.219886	0.107296						0.206909	0.125516	0.114531	0.148986	0.0504631	0.298142	0.242331	0.16364	0.234704	0.0675744
264	0.0989655	0.0772272	0.187576	0.121256	0.0584541	0.186474	0.162819	0.0786714	0.142655	0.0566597	0.412865	0.345512	0.379284	0.37922	0.0336764
267	0.323712	0.141698	0.153561	0.206324	0.101834	0.405108	0.456207	0.380085	0.4138	0.0387982	0.376374	0.505963	0.435496	0.439278	0.0648776	0.233056	0.369928	0.281007	0.294664	0.0694505
270	0.292201	0.153092	0.383211	0.276168	0.115894	0.099436	0.066559	0.0718681	0.0792877	0.0176497	0.049634	0.0356307	0.0419675	0.0424107	0.00701214	0.0117079	0.028287	0.0418189	0.0272713	0.0150811
272	0.41922	0.253396	0.315504	0.329373	0.0837773	0.194135	0.129222	0.166756	0.163371	0.0325887	0.0534348	0.0795989	0.0879926	0.0736754	0.0180243	0.0263283	0.0449899	0.0275431	0.0329538	0.0104413
278		0.0714079	0.18786	0.129634	0.0823438	0.272788	0.385681	0.191994	0.283488	0.0972859	0.0982913	0.117964	0.0968925	0.104383	0.0117827	0.0260379	0.0649234	0.095909	0.0622901	0.0350099
286	0.661007	0.12858	0.178993	0.32286	0.293927	0.0586657		0.0375302	0.048098	0.0149451	0.0304282		0.0138244	0.0221263	0.0117407
280	0.378385		0.181669	0.280027	0.139099	0.105494	0.0965042	0.0487121	0.0835701	0.0305207	0.0338241	0.0480094		0.0409168	0.0100305
284						0.177188	0.0558188	0.0795332	0.10418	0.0643289	0.107962	0.0955974	0.0833114	0.0956236	0.0123253		0.195364	0.124646	0.160005	0.0500051
285	0.0312411	0.0628965		0.0470688	0.0223838						0.0592413	0.0775868	0.0826597	0.0731626	0.0123201		0.206691	0.112398	0.159544	0.0666754
288						0.0327847	0.0454358	0.0503525	0.0428577	0.0090632	0.112236	0.0741309	0.0986968	0.0950213	0.0193168	0.0973773	0.123899	0.095537	0.105605	0.0158705
299	0.385616	0.443758	0.40318	0.410852	0.0298203	0.421423	0.358368	0.270748	0.35018	0.0756704	0.207946	0.22725	0.165642	0.20028	0.0315116	0.0565491	0.194268	0.118632	0.12315	0.0689708
300	0.0680353	0.0879935	0.0518627	0.0692972	0.0180984		0.0221475	0.0256017	0.0238746	0.00244251	0.0360207	0.0180379	0.0198445	0.0246344	0.00990212		0.0339084	0.0361139	0.0350111	0.00155951
303	0.565957	1.55931	1.28205	1.13577	0.512576	1.02461	0.852018	0.840459	0.905696	0.103145	0.323079	0.387863	0.367083	0.359342	0.0330784	0.0977321	0.126549	0.121252	0.115178	0.0153388
304	0.651683	0.281007	0.49115	0.474613	0.185891	0.37014		0.165839	0.267989	0.144463	0.122478	0.211317	0.205562	0.179785	0.0497131	0.205491	0.238282	0.119417	0.18773	0.0613908
307	0.419636	1.26845	0.938005	0.875365	0.427862	0.979136	0.758027	0.654884	0.797349	0.165664	0.320103	0.280228	0.352225	0.317519	0.0360682	0.111056	0.159974	0.103799	0.124943	0.0305537
309	0.544575	0.363103	0.338659	0.415446	0.112495	0.228137	0.277016	0.141578	0.215577	0.0685869	0.143885	0.298673	0.121513	0.188024	0.0964758	0.0589574	0.119084	0.129557	0.102533	0.0380988
311	0.473026	0.267853	0.0867525	0.275877	0.193262	0.104806	0.162397	0.083974	0.117059	0.0406218	0.0382341	0.0626853	0.0561822	0.0523672	0.0126641	0.0231884	0.0573469		0.0402676	0.0241537
313	1.78124	0.619553	1.22396	1.20825	0.581003	0.225577	0.25047	0.265708	0.247252	0.0202579	0.177479	0.170487	0.169955	0.17264	0.00419906	0.0902793	0.157458	0.203782	0.150506	0.0570698
314	0.720629	0.269437	0.661596	0.550554	0.245237	0.0423307	0.271169	0.134478	0.149326	0.11514	0.192023		0.126005	0.159014	0.0466815	0.0781003	0.0805298	0.0897493	0.0827931	0.00614546
315	0.915078	0.443083	0.888133	0.748765	0.265071	0.0638513	0.0678174	0.169656	0.100441	0.059974	0.0646786	0.246495		0.155587	0.128564	0.0544144	0.0536713	0.11647	0.0748519	0.0360442
319	1.72221	0.558979		1.1406	0.82253	0.261472	0.106108	0.0728128	0.146798	0.100697	0.101281	0.0937391	0.0576856	0.0842353	0.0233	0.0829405	0.0468676	0.0690765	0.0662949	0.0181966
326	2.09543	0.9862	1.0355	1.37238	0.626668	0.35175	0.32814	0.36185	0.347247	0.0173004	0.128979	0.208825	0.141854	0.159886	0.0428685	0.105926	0.172663	0.0911097	0.123233	0.0434439
329						0.467125	0.101247	0.0895218	0.219298	0.214704	0.182004	0.177337	0.089322	0.149554	0.0522149	0.0541056	0.187426	0.0807306	0.107421	0.0705541
330	1.20886	0.705978	1.02494	0.979925	0.254443	0.431394	0.25769	0.349033	0.346039	0.0868905	0.129263	0.125006	0.179022	0.14443	0.0300325	0.11333	0.111134	0.0738168	0.0994268	0.022206
331	0.381899	0.290495	0.196464	0.289619	0.0927205	0.0472211		0.0449903	0.0461057	0.00157741	0.0866653	0.104368		0.0955166	0.0125177		0.217226	0.0603997	0.138813	0.110893
333	0.242147	0.226888		0.234517	0.0107895	0.247467	0.0789491	0.121567	0.149328	0.0876219	0.0192048	0.044958	0.168665	0.0776093	0.0799009		0.0394664	0.104746	0.0721063	0.0461599
334	0.333578	0.185357	0.366441	0.295125	0.0964718	0.0565775	0.120616	0.0453264	0.0741731	0.0406118	0.0687419	0.0287887		0.0487653	0.0282512
335	0.6417	0.446428	0.29327	0.460466	0.174639	0.164027	0.160969	0.169067	0.164688	0.00408962	0.117945	0.0981852	0.0728764	0.0963355	0.0225911	0.0909131	0.117536	0.0931839	0.100544	0.0147591
338	0.73327	0.323447		0.528359	0.289788	0.148323	0.0931951	0.0802995	0.107273	0.0361307	0.0926864	0.0862804	0.0429231	0.0739633	0.0270718
339	0.21074	0.225884	0.470899	0.302508	0.146027	0.0481313	0.0835905	0.0824862	0.0714027	0.0201612	0.0689245	0.208306		0.138615	0.0985576	0.107925	0.313332		0.210629	0.145245
340	0.355108	0.246788	0.303013	0.301636	0.0541733	0.300564		0.122044	0.211304	0.126232	0.119744	0.143115	0.0677471	0.110202	0.0385793		0.0802549	0.022775	0.0515149	0.0406444
347		0.270112	0.0504857	0.160299	0.155299	0.118135	0.0580246	0.166244	0.114134	0.0542204	0.668371	0.635049	0.457377	0.586932	0.113428	0.840607	0.737649	0.638159	0.738805	0.101229
351	0.241619	0.803775	1.10666	0.717351	0.438948	1.92171	2.04365	1.72341	1.89626	0.161629	2.59695	3.71802	4.90697	3.74064	1.15518	7.59509	3.59533	9.92234	7.03759	3.20013
362	0.0588828	0.0749462	0.0860962	0.0733084	0.0136805	0.165987	0.150856	0.126277	0.147706	0.0200411	0.0901922	0.125718	0.21978	0.14523	0.0669612
364						0.0673719		0.0680892	0.0677306	0.00050721		0.215019	0.153187	0.184103	0.0437215	0.135548	0.308806	0.275249	0.239868	0.091888
370	0.19981	0.536206	0.432342	0.389453	0.17225	0.100051	0.415401	0.092945	0.202799	0.184153	1.10464	1.13316	1.25972	1.16584	0.0825429	3.21525	1.97454	4.38452	3.19144	1.20516
375		0.111726	0.213944	0.162835	0.0722792		0.069768	0.0525507	0.0611593	0.0121745	0.168268	0.253282	0.465218	0.295589	0.152929	1.28658	0.842856	1.33093	1.15345	0.269897
376	0.159736		0.156109	0.157923	0.00256453	0.0798702	0.0421051	0.0560058	0.059327	0.0191004	0.0416347	0.0427729		0.0422038	0.00080486	0.0484233	0.0247971	0.0786634	0.0506279	0.0270007
377		0.0712175	0.134371	0.102794	0.0446562	0.0418679	0.0776519	0.0325631	0.0506943	0.023805	0.0303949	0.0543548	0.0372172	0.0406556	0.0123445	0.224827	0.080158	0.0716923	0.125559	0.0860724
378	0.359439	0.103779	0.149083	0.204101	0.136421	0.066927	0.0652487	0.029826	0.0540006	0.0209526	0.0185414	0.0686801	0.027844	0.0383552	0.0266709		0.0732688	0.0599608	0.0666148	0.00941019
386	0.262616	0.155235	1.12629	0.514714	0.532357	0.0467122	0.156557	0.0258289	0.0763662	0.0702282	0.17979	0.0394862		0.109638	0.0992097		0.0674906	0.0410144	0.0542525	0.0187215
387	0.386645	0.247031	0.181668	0.271781	0.104706	0.170469	0.163735	0.133461	0.155888	0.0197126	0.168126	0.2183	0.213126	0.199851	0.0275958
389	0.364344	0.205481	0.129182	0.233002	0.119972	0.101073		0.0865163	0.0937947	0.0102931	0.033442		0.0632864	0.0483642	0.0211032
392	0.265718	0.107075	0.322807	0.231867	0.111779	0.0983096		0.0291965	0.063753	0.0488704	0.0140784	0.0254498		0.0197641	0.00804077
394	0.596175	0.326742	0.115726	0.346214	0.240816	0.353917	0.376408	0.321506	0.350611	0.0275999	0.549624	0.731691	0.671415	0.65091	0.0927495	1.8497	0.458553	1.32676	1.21167	0.702678
395	0.374823	0.292978	0.239839	0.302547	0.0679988	0.225206		0.169057	0.197132	0.0397036	0.0700693	0.271523		0.170796	0.142449
398		0.19342	0.592705	0.393062	0.282337	0.235408	0.166313		0.200861	0.0488576	0.138801	0.124438	0.0599004	0.107713	0.0420252	0.106614	0.0849833		0.0957989	0.0152956
399	1.12503	0.37958	1.07532	0.859977	0.416778	0.151978	0.28048	0.315582	0.249347	0.0861307	0.279954	0.298772	0.275026	0.284584	0.0125322		0.358353	0.485108	0.42173	0.0896294
401	0.27111	0.227881	0.562048	0.35368	0.181742	0.217584	0.137717	0.166756	0.174019	0.040426	0.11696	0.0983083	0.121848	0.112372	0.0124225
403	0.615199	0.265505	0.244396	0.375033	0.208258	0.170813		0.100843	0.135828	0.0494764	0.142539	0.0736157		0.108078	0.0487363	1.37202		0.555929	0.963975	0.577064
408						0.077372	0.223025	0.342673	0.214357	0.132863	0.550379	0.204956	0.365311	0.373549	0.172859	0.246511	0.308409	0.195394	0.250105	0.0565929
418	0.127075	0.0987382	0.500305	0.24204	0.224113	0.0282827	0.0300191	0.00863095	0.0223109	0.011879	0.0286553	0.0196222	0.0322298	0.0268358	0.00649773
424		0.0885598	0.266599	0.177579	0.125893	0.037339	0.0683562	0.0352528	0.0469827	0.0185394	0.0302143		0.0363189	0.0332666	0.00431655
426	0.601652	0.27616	0.385361	0.421058	0.165656	0.140643	0.109759	0.0798554	0.110086	0.0303949	0.0409793	0.03342	0.0538235	0.0427409	0.0103152
429	0.531084	0.877712	1.332	0.913598	0.401662						0.826165	0.825812	0.471331	0.707769	0.204761	0.300754	0.698358	0.292303	0.430472	0.232035
431	0.966333	0.265695	0.492112	0.574713	0.357548	0.147154	0.129563	0.123046	0.133254	0.0124706	0.0692152	0.0806861	0.0601775	0.0700263	0.0102783	0.0424975	0.053968	0.0374541	0.0446399	0.00846286
432	0.593255	0.799721	0.382431	0.591802	0.208649	0.720445	0.438873	0.404949	0.521423	0.173191	0.164021	0.124861	0.141326	0.143403	0.0196627
434	0.207477	0.160624	0.219623	0.195908	0.0311544	0.0919187	0.0501966	0.0327934	0.0583029	0.0303848	0.0509061	0.0382603		0.0445832	0.0089419	0.0593726	0.120458	0.0465983	0.0754763	0.0394754
435	1.8543	0.709924	0.947337	1.17052	0.603952	0.37975	0.31308	0.286885	0.326572	0.0478798	0.204712	0.216643	0.195139	0.205498	0.0107735	0.120819	0.208539	0.119408	0.149589	0.0510573
436	0.433754	0.25279	0.286186	0.324243	0.0962978	0.150559	0.10756	0.086973	0.115031	0.0324445	0.0848105	0.0848087	0.0697542	0.0797911	0.00869221	0.0821929	0.133306	0.052671	0.0893899	0.0407963
444	0.10229	0.0877773	0.138042	0.10937	0.0258695	0.0532165	0.0435523	0.0254203	0.0407297	0.0141114	0.02097	0.0213899	0.0136599	0.0186733	0.00434678
450	0.109067	0.0631777	0.0570561	0.0764335	0.0284264	0.0862956	0.0629472	0.0393959	0.0628796	0.0234499	0.0354525	0.0347243	0.0256212	0.0319327	0.00547801
451	0.479762	0.104145	0.224264	0.269391	0.191832	0.0838504	0.0508225	0.0362071	0.05696	0.0244074	0.0294854	0.0412268	0.0429911	0.0379011	0.00734141	0.016257	0.0458561	0.0199621	0.0273584	0.0161263
452	0.329675	0.324406	0.309587	0.321223	0.0104153	0.169494		0.0981052	0.133799	0.0504792	0.0575847	0.065765	0.0421897	0.0551798	0.0119702	0.0241632	0.0256073	0.0250604	0.0249437	0.000729121
454		0.18085	0.34815	0.2645	0.118299	0.0436563	0.0478027	0.0395056	0.0436549	0.00414855						0.0313998	0.0699878	0.0337613	0.0450496	0.0216293
456						0.0436467		0.0258049	0.0347258	0.012616	0.0457764	0.0454506	0.0343655	0.0418642	0.00649611	0.0284135	0.0446522		0.0365328	0.0114825
458	0.167743	0.119905	0.22896	0.172203	0.054664	0.0911002	0.0601684	0.0662413	0.0725033	0.0163891	0.0475022		0.0363226	0.0419124	0.00790517		0.0406655	0.0219088	0.0312872	0.013263
461	0.553428	0.261466	0.324117	0.37967	0.153705	0.296855	0.311292	0.15691	0.255019	0.085271	0.449737	0.265922	0.380671	0.365443	0.0928489	0.323695	0.367098	0.219985	0.303593	0.0755889
462	0.705036	0.169089	0.506838	0.460321	0.270985	0.0733367	0.0677862	0.0476484	0.0629238	0.0135168	0.0374307	0.0452412	0.0441428	0.0422716	0.00422815
463	0.115706	0.46557	0.550846	0.377374	0.230588	0.168024	0.248993	0.456301	0.291106	0.148681	0.314825	0.548028	0.572239	0.478364	0.142145
467	0.461316	0.329497	0.420581	0.403798	0.067493	0.248202	0.118004	0.125442	0.163883	0.0731175	0.0933163	0.144921	0.0858235	0.10802	0.0321761	0.0599376	0.178329	0.0804176	0.106228	0.0632756
474	0.166137	0.091915	0.123217	0.12709	0.0372622	0.0610991		0.023992	0.0425456	0.0262386	0.0161283	0.0139537		0.015041	0.00153763
477		0.0915156	0.115935	0.103725	0.0172669						0.436289	0.199874		0.318081	0.167171	0.450368		0.413947	0.432157	0.0257541
481	0.0318079	0.340506	0.317577	0.229964	0.17199	1.47043	2.76681	2.61527	2.28417	0.708783	3.67593	3.59852	4.97528	4.08324	0.773492	4.60944	2.87163	3.68945	3.72351	0.869407
485	0.986334	0.264249	0.480447	0.57701	0.370601	0.163349	0.083524	0.140256	0.129043	0.041077	0.527729	0.207818	0.171614	0.302387	0.195989	0.162003	0.0600114	0.220337	0.14745	0.0811474
487	0.331021	0.0599599	0.182713	0.191231	0.135731	0.143022		0.0681272	0.105575	0.052959	0.243034	0.141955	0.265784	0.216924	0.0659144
490	0.178592	0.0623262	0.110409	0.117109	0.0584216	0.125857	0.0377773	0.0424133	0.0686826	0.0495688	0.133934	0.0720558	0.0551137	0.0870346	0.0414903		0.0329101	0.0539226	0.0434163	0.0148581
493	0.272306	0.234145		0.253225	0.026984	0.0438572		0.101823	0.0728399	0.0409877						0.0438176	0.0191217	0.0199327	0.027624	0.0140299
499	0.317838	0.0855122	0.100426	0.167925	0.130042	0.11281	0.0526517	0.0599275	0.0751298	0.0328342	0.127525	0.0979852		0.112755	0.0208877
506	0.134559	0.253667	0.491783	0.293336	0.181886	0.0951671	0.0693315	0.0876629	0.0840538	0.0132905	0.402213	0.333464	0.293884	0.343187	0.0548148	0.665549	0.265685	0.396144	0.442459	0.203915
508	0.175387	0.112161	0.203707	0.163751	0.0468689	0.12087	0.0572847	0.0489724	0.0757089	0.0393305	0.175606	0.0905135	0.0344083	0.100176	0.0710928	0.050366	0.0558521	0.0404054	0.0488745	0.00783061
510	0.89027	0.55845	0.544762	0.664494	0.195648	0.315374	0.250693	0.16202	0.242696	0.0769893	0.129408	0.158912	0.0951867	0.127836	0.0318918	0.100797	0.119423	0.0987793	0.106333	0.0113812
513	0.602876	0.321757	0.34579	0.423474	0.155831	0.129187	0.117088	0.0781109	0.108129	0.0266907	0.0972921	0.0862124	0.0467571	0.0767539	0.026562	0.0284478	0.128647	0.0748214	0.0773054	0.0501458
514	0.832411	0.389805	0.589268	0.603828	0.221662	0.251882	0.206297	0.140768	0.199649	0.0558546	0.105737	0.118156	0.0872555	0.103716	0.0155489	0.076391	0.109131	0.0589742	0.0814988	0.0254656
518	0.959625	0.569885	0.106645	0.545385	0.427018		0.0461752	0.0826636	0.0644194	0.0258011		0.062703	0.0310295	0.0468663	0.0223965	0.0330714		0.0220747	0.027573	0.00777586
520	0.81319	0.423202	0.68314	0.639844	0.198566	0.232534	0.148531	0.139386	0.173484	0.0513432	0.114069	0.100223	0.0882576	0.10085	0.0129169	0.064503	0.0898965	0.0588649	0.0710881	0.0165307
522	0.881215	0.300645	0.963817	0.715226	0.361405	0.101546	0.0754035	0.0574466	0.0781321	0.0221761	0.0787373	0.0591184	0.0553404	0.0643987	0.0125604	0.0368892	0.0877925	0.0314164	0.0520327	0.0310895
523	0	0.190794	0.217202	0.135999	0.118516	0.0318113	0.0409891	0.0232691	0.0320232	0.00886188	0.32535	0.165601	0.117009	0.202653	0.109001	0.711736	0.820066	0.644467	0.725423	0.088596
524	1.03307	0.521259	0.745194	0.766507	0.256569	0.241657	0.102384	0.142432	0.162158	0.0717012	0.117699	0.129018	0.083637	0.110118	0.023621	0.156225	0.134528	0.0726776	0.121144	0.043352
529	0.204197	0.113133	0.247175	0.188169	0.0684434	0.0580854	0.053984	0.0402747	0.0507814	0.00932726	0.0363028	0.0461518	0.0203694	0.0342747	0.0130103
532	0.398947	0.349116	0.463569	0.403877	0.0573859	4.81441	5.3963	5.92766	5.37945	0.556815	6.08079	3.37	9.27694	6.24258	2.95679	8.84469	5.20579	7.78119	7.27722	1.87107
534						0.858629	0.515837		0.687233	0.24239	0.503812	2.35093	0.763807	1.20618	0.999868		2.39234	1.20798	1.80016	0.837472
535	2.13903	3.71471	3.02092	2.95822	0.789709	3.73344	2.90733	2.87046	3.17041	0.487949	1.84218	1.43628	1.76339	1.68062	0.215235	0.588261	0.390876	0.477265	0.485467	0.0989481
536	0.286722	1.31661		0.801668	0.728244	1.99128	2.11242	2.32485	2.14285	0.16885	4.49891	4.48207	4.52843	4.50314	0.0234651	3.89956	4.97588	3.66347	4.17964	0.699599
539	1.31384	1.95151	0.976721	1.41403	0.495057	3.76896	2.77648	3.01863	3.18802	0.517469	2.25176	2.20608	2.0486	2.16881	0.106584	0.919457	0.733149	0.809239	0.820615	0.0936736
541	0.568503	1.65253	0.824833	1.01529	0.566553	4.71678	4.38019	4.40129	4.49942	0.188537	3.66909	3.72397	3.79237	3.72847	0.0617625	1.96084	2.06952	2.39139	2.14058	0.223901
545	2.03394	5.00051	4.16412	3.73286	1.52958	3.55646	4.97721	4.04254	4.19207	0.722081	4.99219	3.56657		4.27938	1.00806	4.4781	3.33945	5.19375	4.3371	0.935159
546	0.852542	2.85285	1.69592	1.80044	1.00424	3.98626	1.91484	4.4369	3.446	1.34503	5.44946	5.5414	1.47599	4.15562	2.32108	3.62511	4.04951	3.81452	3.82971	0.212607
547	0.0561109	0.548642	0.563779	0.389511	0.288832	0.405876	0.503923		0.4549	0.0693297	1.24245		1.20798	1.22522	0.0243747	1.53195	0.992734	1.21736	1.24735	0.270855
551	0.314509	0.583948		0.449229	0.190522	0.558462	1.1562	0.878887	0.864517	0.299129	1.6743	1.00911		1.3417	0.470363
553	0.502345	0.304296	0.548884	0.451842	0.12988	0.0956976	0.0942217	0.0483501	0.0794231	0.0269202	0.104046	0.104831	0.0389129	0.0825967	0.0378333	0.0727116	0.211934		0.142323	0.0984455
554	1.57412	3.19412	1.67881	2.14902	0.906598	4.20066	4.77591	5.19602	4.72419	0.49969	1.01547	5.04327	2.85984	2.97286	2.01628	2.93188	4.62647	2.91967	3.49267	0.981917
565	0.252406	0.179434	0.380025	0.270622	0.101528	0.137939	0.132033	0.0766571	0.115543	0.0338052	0.0744779	0.0822007		0.0783393	0.00546091
567						0.105105		0.0637563	0.0844305	0.0292377	0.122309	0.0674097		0.0948595	0.0388199	0.0612765	0.0637497		0.0625131	0.00174886
568	0.612325	0.243401	0.468558	0.441428	0.185952	0.228733	0.155505	0.117592	0.167277	0.056498	0.132053	0.150813	0.115625	0.13283	0.0176069	0.0816884	0.140752	0.0902878	0.104243	0.031909
572	0.51116	0.74016		0.62566	0.161927	1.40818	1.5986	0.935635	1.31414	0.34134	1.00692	0.215278	0.919924	0.71404	0.434126
573	0.377548	0.164815	0.264632	0.268998	0.106434	0.0532877	0.0773224	0.0592011	0.0632704	0.0125235	0.0712466	0.0445117	0.0427722	0.0528435	0.0159613	0.0761083	0.052528	0.0189236	0.0491866	0.0287384
579	0.343041	0.555068	0.782705	0.560271	0.219878	0.505659	0.166011		0.335835	0.240167	0.579665	0.689179	0.397137	0.555327	0.147534	1.28171	0.277312	0.932036	0.830353	0.509861
582	1.04894	1.2996	1.51302	1.28718	0.232289	1.44627	1.53084	1.43693	1.47135	0.051733	1.32074	1.27263	1.17992	1.25776	0.071575	0.89019	1.35111	0.979404	1.07357	0.24446
583	0.0865324	0.111928	0.109107	0.102523	0.0139196						0.361715	0.358325	0.117612	0.279217	0.139965	0.66577	0.871419	0.579228	0.705472	0.150087
584	0.397215	0.24823	0.382649	0.342698	0.082135	0.1881	0.195692	0.246171	0.209988	0.0315644	0.226634	0.253548		0.240091	0.019031	0.180801	0.290787	0.0690162	0.180201	0.110887
589		0.170194	0.162442	0.166318	0.00548086	1.7529	1.78608		1.76949	0.0234612	0.496399	0.123413		0.309906	0.263741	2.30727	3.08848	0.503629	1.96646	1.3257
593	0.567462	0.721117	1.15919	0.815924	0.307046	1.05789	1.04189	0.881405	0.993729	0.0976039	0.890709	0.591221	0.719163	0.733698	0.150272	0.279418	0.733209	0.566866	0.526498	0.229573
597	0.112434	0.164129		0.138281	0.0365541	0.204084	0.118511	0.109265	0.143953	0.0522791	0.682335	0.530676	0.392657	0.535223	0.144893	0.598471	0.84368	0.531917	0.658023	0.164192
598		0.125269	0.705972	0.415621	0.410619	0.155088		0.0549936	0.105041	0.0707773	0.0674905	0.0540294		0.06076	0.00951845
599	0.239772	0.0830616	0.319636	0.214157	0.120349	0.234159	0.161687	0.119538	0.171795	0.0579754	0.210993	0.240413	0.148581	0.199996	0.0468933	0.126804	0.223534	0.122693	0.157677	0.057071
601	0.361898	0.282581	0.443474	0.362651	0.0804494	0.273909	0.337585	0.253837	0.288443	0.0437249	0.407819	0.375609	0.446379	0.409936	0.0354324	0.43025	0.719406	0.312604	0.48742	0.20934
602	0.122564	0.179347	0.315558	0.205823	0.0991837	0.181566	0.153031	0.152766	0.162454	0.0165514	0.266008	0.230082	0.0775885	0.191226	0.100039	0.206459	0.204753	0.0474315	0.152881	0.0913262
608	0.487885	0.31715		0.402517	0.120728	0.609943	0.515577	0.634411	0.586644	0.0627495	1.18473	0.612349	0.803496	0.866857	0.291402	0.329917	0.634402	0.250738	0.405019	0.202558
610	0.632339	0.238353		0.435346	0.27859	0.0512784		0.0342508	0.0427646	0.0120403	0.0130906	0.0133987		0.0132447	0.000217828	0.483955		0.221172	0.352563	0.185816
611	0.187724	0.185199	0.655145	0.342689	0.270597	0.239947	0.28456	0.164554	0.229687	0.0606572	0.317646	0.237021	0.212052	0.255573	0.0551874	0.21069	0.307832	0.167571	0.228698	0.0718436
612	0.546304	0.128742		0.337523	0.295261	0.108048		0.0467614	0.0774047	0.0433363	0.274549	0.186992	0.175014	0.212185	0.0543396	0.704623	0.608252	0.401519	0.571465	0.154864
614	0.432988	0.22901	0.277493	0.313163	0.106565	0.110584	0.149209	0.0962997	0.118697	0.0273717	0.112976	0.0849611		0.0989687	0.0198098
617	0.104294	0.403146	0.243788	0.250409	0.149536	0.190021	0.201082	0.114302	0.168468	0.0472342	1.31811	1.42279	0.994	1.24497	0.223557	1.95064	1.87378	1.40904	1.74449	0.293033
618	0.387743	0.273806		0.330775	0.0805655						0.0583447		0.0232822	0.0408135	0.024793	0.0822602	0.178588	0.0275907	0.0961464	0.0764505
621	0.0983494	0.0844816	0.468989	0.217273	0.218103	0.0800193		0.0127032	0.0463613	0.0475997	0.13177	0.167388	0.0475935	0.115584	0.0615156	0.267649	0.336063	0.164047	0.25592	0.0866059
622	0.249597	0.113925	0.154008	0.17251	0.0697027		0.0314855	0.043104	0.0372948	0.0082155	0.0565525	0.045263	0.0329433	0.0449196	0.0118083
628	1.90453	0.642663	1.25964	1.26895	0.630986	0.245245	0.181126	0.127645	0.184672	0.0588806	0.0654176	0.0680111	0.0545156	0.0626481	0.00716135	0.0246524	0.0323325		0.0284925	0.00543067
630	0.380666	0.13577	0.364163	0.293533	0.136876	0.0691117	0.0663855	0.0479088	0.0611354	0.0115354	0.0405991	0.039975	0.0317288	0.0374343	0.004951	0.0356593	0.0446825	0.0226898	0.0343438	0.0110552
636	0.23503	0.0738415	0.183244	0.164039	0.0822925						0.0463187	0.0458692	0.0468981	0.046362	0.000515809	0.0741883	0.0662512		0.0702197	0.00561239
637	0.200139	0.0914533	0.40004	0.230544	0.156524	0.064677	0.0480205	0.0378189	0.0501721	0.0135578	0.0302397	0.0284071	0.0220098	0.0268855	0.00432077	0.0107259	0.0322512		0.0214886	0.0152206
639	0.542461	0.211247	0.556281	0.436663	0.195338	0.151397	0.168302	0.0820496	0.133916	0.0457061	0.0761315	0.0640601	0.0407605	0.0603174	0.0179801
640	1.5556	0.939799	1.2276	1.241	0.308119	0.497417	0.320842	0.312866	0.377042	0.104324	0.227693	0.268533	0.169875	0.222034	0.0495718	0.130336	0.256913	0.122718	0.169989	0.0753748
643	0.266598	0.189183		0.22789	0.0547402	0.124367	0.0432382	0.0465936	0.0713996	0.0459018	0.0486082	0.0485996	0.0490058	0.0487379	0.000232095
644	0.109978	0.0781552	0.13924	0.109124	0.0305512		0.230527	0.0963901	0.163459	0.0948493	0.152345	0.0354447		0.0938949	0.0826611	0.0233219	0.152902		0.0881122	0.0916273
645	0.283428	0.0946181	0.169428	0.182491	0.0950803		0.0489312	0.0361944	0.0425628	0.00900629	0.0327971	0.0241208	0.0178167	0.0249115	0.0075214	0.0604347	0.0704672	0.0316974	0.0541998	0.0201229
646	0.183099	0.131255	0.0948806	0.136411	0.0443345	0.101234		0.0493609	0.0752974	0.0366798	0.0967952	0.0869741	0.0405082	0.0747592	0.0300659	0.0616466	0.166335	0.0487639	0.0922483	0.0644831
647						0.277791	0.328958	0.26411	0.290286	0.0341819	0.399068	0.439955	0.461153	0.433392	0.0315588	0.482835	0.57282	0.345607	0.467087	0.114422
649	0.479606	0.121028	0.438038	0.346224	0.19613	0.0957593	0.0858065	0.0447494	0.0754384	0.0270393	0.0669101	0.0525376	0.0452307	0.0548928	0.01103	0.0462387	0.0530642	0.0500893	0.0497974	0.00342208
652	0.135785	0.160803		0.148294	0.0176904	0.227146		0.135988	0.181567	0.0644588	0.291066	0.352403	0.35077	0.331413	0.0349508	0.39727	0.40031	0.333337	0.376972	0.0378196
653	0.823287	0.349016	0.690969	0.621091	0.244735	0.0542933	0.124291	0.102753	0.0937791	0.0358512	0.0899705	0.0570336	0.0485973	0.0652005	0.0218623	0.0398991	0.092164	0.0306624	0.0542418	0.0331647
654	0.55264	0.208077	0.405347	0.388688	0.172884	0.127419	0.0946146	0.0716183	0.097884	0.0280438	0.0462652	0.0517404	0.0344114	0.044139	0.00885801	0.0309852	0.0565506	0.016796	0.0347773	0.0201468
656	0.163754	0.102631	0.206839	0.157741	0.0523634	0.0667649	0.0508333	0.0461605	0.0545862	0.0108027	0.0510817	0.0437398	0.0504787	0.0484334	0.00407595	0.15894	0.220878	0.0659811	0.1486	0.0779643
657	0.233847	0.267241	0.428065	0.309717	0.103843	0.176999	0.152856	0.112777	0.147544	0.0324387	0.18538	0.154103	0.10338	0.147621	0.0413824	0.142851	0.220666	0.068798	0.144105	0.0759419
658	0.452511	0.169994	0.423828	0.348778	0.155494	0.130427	0.0744096	0.0769668	0.0939346	0.0316295	0.0976083	0.0953936	0.0376916	0.0768978	0.0339717
659	0.420883	0.172988	0.31158	0.301817	0.124236	0.113698	0.0899732	0.0584093	0.08736	0.0277366	0.0265751	0.035087		0.0308311	0.00601883
661	0.271054	0.164314	0.355967	0.263778	0.0960332	0.254515	0.194557	0.13655	0.195207	0.0589854	0.341621	0.292014	0.179777	0.271137	0.0829167	0.21733	0.397732	0.155614	0.256892	0.125814
669	0.180899	0.0713597	0.207322	0.153194	0.0720912	0.0567309	0.0724407	0.0366035	0.0552584	0.0179639	0.106332	0.119619	0.0732297	0.0997269	0.0238895	0.0641604	0.248214	0.0500054	0.120793	0.110577
671						0.0657253		0.0320391	0.0488822	0.0238198	0.147113	0.124843	0.0917125	0.121223	0.0278773	0.329562	0.223	0.331349	0.294637	0.062046
674	0.294038	0.0513818	0.423133	0.256184	0.188744	0.076275	0.0696637	0.0470873	0.064342	0.0153043	0.0973301	0.0800987	0.0729547	0.0834612	0.0125308	0.104477	0.0433705	0.0405964	0.0628146	0.0361073
675	0.369377	0.522065	0.555846	0.48243	0.0993528	0.378643	0.466555	0.222689	0.355962	0.123505	0.0843076	0.0586196	0.0748142	0.0725805	0.0129889	0.0609886	0.0870753		0.0740319	0.0184461
685	1.64595	1.70397	2.07304	1.80766	0.231656	1.52609	1.0356	0.942584	1.16809	0.313505	0.607334	0.583091	0.340554	0.510326	0.147526	0.28039	0.619796	0.264494	0.388227	0.200702
687	1.13987	1.49496	1.80896	1.48126	0.334753	1.95463	1.45577	1.08986	1.50009	0.434089	0.494586	0.508467	0.59994	0.534331	0.0572417	1.04465	1.89415	0.184196	1.041	0.854985
690		0.48223	1.76869	1.12546	0.909663	1.41644	1.65408	2.71178	1.92743	0.689578	1.31519	1.31225	4.34672	2.32472	1.7511	2.14633	2.23665	1.01953	1.80084	0.678137
691	1.59726	2.35286	2.21758	2.0559	0.402909	0.726971		0.828339	0.777655	0.0716784	3.85355	1.1489	0.835022	1.94582	1.65958	1.23287		1.52661	1.37974	0.207708
694		0.621468	1.31228	0.966874	0.488478	0.356393		0.182011	0.269202	0.123307	0.107894	0.119686	0.139882	0.122487	0.0161772	0.0890791	0.128525	0.0752585	0.097621	0.0276417
695	0.218493	0.444357	0.765789	0.476213	0.275036	0.188681	0.156685	0.0942569	0.146541	0.0480224	0.112076	0.121324	0.104775	0.112725	0.00829375	0.0867073	0.131146	0.0804976	0.0994503	0.0276243
696	1.08239	0.428361	0.00643623	0.50573	0.542135	0.265547	0.195714	0.000618804	0.15396	0.137311	0.155432	0.0726148		0.114023	0.0585607	0.0532423	0.0618234	0.0339074	0.0496577	0.014299
699	0.96702	0.147808		0.557414	0.57927	0.0769106	0.125833	0.104156	0.1023	0.0245141	0.291695	0.406505	0.319984	0.339394	0.0598159	0.321619	0.418101	0.197928	0.312549	0.110367
703	0.148321	0.2266	0.228708	0.201209	0.0458148	0.123739	0.133132	0.0951461	0.117339	0.019785	0.691217	0.649226	0.396973	0.579139	0.159151	0.654959	0.995689	0.577707	0.742785	0.222401
705	0.623491	0.309226	0.868913	0.600543	0.280548	0.225481	0.171966	0.133475	0.176974	0.0462072	0.236892	0.173264	0.123736	0.177964	0.0567246	0.16945	0.237692	0.0896194	0.165587	0.0741118
709	0.170784	0.50877	0.250188	0.309914	0.176732	0.397293	0.237127	0.243599	0.292673	0.0906613	0.224998	0.220013	0	0.148337	0.128488	0.139773	0.294911	0.0653525	0.166679	0.11712
714	0.370974	0.81561	1.18093	0.789172	0.405626	0.408466	0.161937	0.264712	0.278372	0.123831	0.252266	0.258833	0.125364	0.212155	0.0752346	0.124007	0.218423	0.121255	0.154561	0.0553226
	100	100	100	100	2.84311e-05	100	100	100	100	7.70205e-06	100	100	100	100	1.24157e-05	100	100	100	100	1.09021e-05

## Sheet: Pairs
Supplemental table 1C. Paired 2-DE spots between non-radioactive and radioactive fields.
SpotID	Spot ID
non-radioactive field	radioactive field
98	61
103	60
108	59
124	76
126	73
156	85
162	106
168	101
169	115
172	103
177	117
181	112
182	120
191	118
194	122
210	137
221	133
222	143
224	163
225	171
233	165
239	152
243	160
249	164
250	172
259	176
280	179
282	198
290	209
291	208
305	231
312	234
314	230
317	227
321	212
324	218
325	217
332	241
345	240
355	239
372	253
379	267
381	249
382	254
384	258
393	250
395	264
401	284
402	286
409	270
412	280
413	272
421	285
426	288
427	278
429	303
431	299
437	300
444	311
450	307
453	309
454	304
457	319
463	313
468	334
474	338
477	335
485	331
487	330
491	326
492	315
494	333
497	314
498	329
506	340
507	347
516	362
521	386
532	364
534	351
542	370
544	375
548	392
550	394
552	398
553	395
556	387
560	389
561	399
562	377
564	378
566	376
578	408
595	429
598	418
600	401
619	432
623	426
625	431
626	435
628	424
629	463
632	436
640	434
644	461
645	452
650	458
655	444
665	454
669	467
671	462
672	456
688	474
705	481
723	485
724	487
726	490
729	506
732	508
737	510
739	513
741	499
751	518
752	524
754	520
757	514
760	522
763	523
768	529
779	532
780	534
781	536
782	547
786	539
787	535
791	546
792	545
793	541
797	551
803	553
816	554
818	567
836	572
837	565
848	579
849	568
855	582
860	583
862	584
863	597
868	598
870	573
877	599
884	602
885	593
888	601
891	610
892	612
894	608
898	614
902	611
910	617
918	622
928	628
936	630
939	618
941	640
943	637
945	639
954	644
956	636
962	649
966	647
968	656
969	652
970	658
971	657
979	661
980	659
988	669
989	653
990	654
1004	671
1011	675
1012	674
1015	685
1016	687
1020	690
1022	691
1032	694
1033	695
1036	696
1040	699
1041	703
1048	705
1050	709
1057	714
514	339
52	16
558	403
654	451
676	450
694	493
710	477
856	589
88	34
896	621
957	643
964	645
967	646
99	75
