# Supplementary material for: Soybeans Grown in the Chernobyl Area Produce Fertile Seeds that Have Increased Heavy Metal Resistance and Modified Carbon Metabolism
Source: PLoS One. 2012 Oct 26;7(10):e48169. doi: 10.1371/journal.pone.0048169 (PMC3482187; doi:10.1371/journal.pone.0048169)
Supplement: Table S2 — A. The table of 211 proteins identified by either matching to the reference map (115) or by MSE approach (96). The abundance developmental profiles of these proteins were matched between seed development in non-radioactive and radioactive Chernobyl area. The table shows: Protein name; Accession number; NCBI or UniGene Accession Number; Localization, protein subcellular localization; Spot ID non-radioactive: spot number in 2-DE gel of samples from non-radioactive field; Spot ID radioactive, spot number in 2-DE gel of sample from radioactive field; Spot ID reference, spot number in reference soybean 2-DE gel (pI 4-7) available at http://www.oilseedproteomics.missouri.edu/- for 115 proteins identified by comparison to the reference map; PLGS Score; score provided by Protein Lynx software - for 96 proteins identified by MSE; BioWorks Score and MOWSE Score; the scores for spots identified by reference map approach (Hajduch et al., 2005); Pep/Cov, number of identified peptides/coverage in %; Theor MW/pI, theoretical MW/pI value; Exp MW/pI, experimental MW/pI value. B. The table of 96 proteins identified by MSE. The table shows: Protein name; Accession number; UniGene Accession Number; Spot ID non-radioactive: spot number in 2-DE gel of samples from non-radioactive field; Spot ID radioactive, spot number in 2-DE gel of sample from radioactive field; PLGS Score; score provided by Protein Lynx Global Server (PLGS); Sequence, sequence of identified peptide; Peptide MH+ (Da), peptide singly protonated mass in Da; z, peptide charge; MH+ Error (Da), peptide singly protonated mass error in Da; MH+Error (ppm), peptide singly protonated mass error in ppm; Modification, modification of identified peptide; Score, PLGS score; Retention Time (min), peptide retention time in min; Intensity, peptide intensity; By Matches, matched "b" and "y" ions to the peptide sequence; Products RMS Mass Error (ppm), peptide root mean square error in ppm; Products RMS RT Error (min), peptide root mean s [file pone.0048169.s006.xlsx]

## Sheet: Supplemental table 2A
Supplemental table 2A. The table of 211 proteins identified by either matching to the reference map (115) or by MSE approach (96). The abundances developmental profiles of these proteins were matched between seed development in non-radioactive and radioactive Chernobyl area. The table shows: Protein name; Accession number; NCBI or UniGene Accession Number; Localization, protein subcellular locali…
Description	Accession	Localization	SpotID	Spot ID	Spot ID	PLGS	BioWorks	MOWSE	Cov/Pep	Theor	Exp
	number		non-radioactive	radioactive	reference	score	Score	score		MW/pI	MW/pI
01 Metabolism
01.01 Amino Acid (amino acids and polyamines)
adenosylhomocysteinase s adenosyl l homocysteine hydrolase [Populus trichocarpa]	B9GFJ3	cytosol	506	340		30.41			3.7/4	53.4/5.5	64/5.8
Cysteine synthase [Glycine max]	18252506	cytosol	837	565	984		38.25		22.8/4	34.3/5.6	38/.7
Glutamate 1-semialdehyde aminotransferase enzyme [Brassica napus]	28972461	plastid	640	434	740		30.20		9.5/3	50.3/6.5	54/5.5
Methionine synthase [Glycine max]	33325957	cytosol	210	137	281		198.29		31.6/20	84.3/5.9	96/6.3
Methionine synthase [Glycine max]	33325957	cytosol	221	133	293		110.27		17.7/11	84.3/5.9	96/6.4
similar to S-adenosyl-L-methionine: caffeic acid 3-0-methyltransferase [Medicago sativa (90%)	C6TGR0	cytosol	688	474		147.30			13.7/7	39.9/5.6	50/5.7
similar to S-adenosylmethionine synthetase [Glycine soja] (99%)	C6TNJ3	cytosol	598	418		49.83			9.2/4	42.9/5.7	58/5.7
similart to predicted argininosuccinate synthase, chloroplastic-like [Glycine max 99%	C6T9M0	plastid	564	378		96.19			8.6/19	52.3/6.6	60/5.6
similar to predicted argininosuccinate synthase, chloroplastic-like [Glycine max 99%	C6T9M0	plastid	556	387		589.29			15.8/36	52.3/6.6	60/5.8
Chain D, Dihydrolipoamide Dehydrogenase Of Glycine Decarboxylase [Pisum sativa]	9955324	mitochondrial	457	319	559		76.23		15.5/8	49.7/6	67/6.6
01.02 Nitrogen and sulfur
Cytosolic glutamine synthetase [Glycine max]	256143	cytosol	723	485	829		30.24		14.1/3	38.8/5.4	49/5.4
Ferric leghemoglobin reductase-2 precursor [Glycine max]	3309269	mitochondrial	468	334	549		106.35		28/11	53/7	67/6.4
similar to glutamate dehydrogenase 1 [Glycine max] (99%)	C6TDZ0	mitochondrial	650	458		44.36			5.8/6	44.5/5.9	54/6.3
01.03 Nucleotides
Adenosine kinase [Medicago truncatula]	92880884	cytosol	729	506	866		20.22		9.7/2	37.5/5	48/5.2
ATP binding / ATPase/ hydrolase/ nucleoside-triphosphatase/ nucleotide [Arabidopsis thaliana]	18414193	cytosol	103	60	180		20.11		2.2/2	90/4.9	126/5.3
ATP binding / protein binding [Arabidopsis thaliana]	42571633	cytosol	372	253	442		60.19		11.8/6	51.1/5.2	72/5.7
Nucleoside diphosphate kinase [Glycine max]	1236951	cytosol	1057	714	1282		70.26		42.3/7	16.4/5.9	16/6.5
similar to predicted adenosine kinase 2-like [Glycine max] 99%	C6TBG9	cytosol	732	508		114.80			9.4/2	37.6/5.4	48/5.7
01.05 Sugars and polysacharides
Sucrose synthase [Medicago sativa]	3169544	cytosol	168	101	232		40.17		5.1/4	92.3/5.8	109/6.4
Sucrose synthase [Medicago sativa]	3169544	cytosol	172	103	234		90.19		12.3/9	92.3/5.8	107/6.3
UTP--glucose-1-phosphate uridylyltransferase [Medicago truncatula]	92875142	cytosol	516	362	610		80.23		21.7/8	51.4/5.1	63/5.2
similar to glucose and ribitol dehydrogenase-like ?	C6TKH0	cytosol	863	597		504.60			10.9/13	31.6/6.4	37/6.6
D myo inositol 3 phosphate synthase [Glycine max]	A1Z0H8	cytosol	453	309		449.9			22.9/31	56.4/5.1	66/5.4
01.06 Lipid and sterol (fatty acids and lipids)
Beta-ketoacyl-ACP synthetase I [Glycine max]	7385201	plastid	560	389	661		30.22		8.1/3	49.7/7.2	60/6.4
Lipoxygenase-2 [Glycine max]	505138	cytosol	156	85	220		48.23		6.9/5	97.3/6.2	112/6.6
Isocitrate dehydrogenase NADP [Glycine max]	C6T857	cytosol	623	426		691.11			29.8/34	46.1/5.8	56/5.9
01.08 Polysaccharide catabolism
Beta-amylase [Glycine max]	71673371	ER	497	314	572		116.30		29.4/12	56.1/5.4	65/5.4
Beta-amylase [Glycine max]	71673371	ER	492	315	576		68.32		20.8/7	56.1/5.4	65/5.3
Beta amylase [Glycine max]	P10538	ER	498	329		829.16			24.2/46	56.1/5.3	65/5.5
02 Energy
02.01 Glycolysis
Enolase [Glycine max]	42521309	cytosol	487	330	558		80.31		23.2/8	47.7/5.2	64/5.6
Enolase [Glycine max]	42521309	cytosol	491	326	557		100.35		35.6/10	47.7/5.2	64/5.5
Fructose-bisphosphate aldolase [Arabidopsis thaliana]	79322643	plastid	751	518	1340		40.21		14.9/4	34.7/4.7	46/6.5
Fructose-bisphosphate aldolase [Arabidopsis thaliana]	79322643	plastid	757	514	869		20.18		9.0/2	33.3/6.4	45/5.9
Fructose-bisphosphate aldolase [Arabidopsis thaliana]	79322643	plastid	768	529	900		20.18		9.0/2	33.3/5.6	44/6.4
similar to cytosolic phosphoglycerate kinase [Pisum sativum] (94%)	C6T920	cytosol	669	467		1558.8			36.5/26	25.3/9.7	52/6.0
Triosephosphate isomerase [Glycine max]	77540216	cytosol	943	637	1110		60.23		27.7/6	27.2/5.8	31/6.0
Triosephosphate isomerase [Glycine max]	Q38IW8	cytosol	941	640		4767.92			68.0/66	27.2/5.8	31/6.3
02.02 Gluconeogenesis
Malate dehydrogenase, cytosolic [Medicago truncatula]	92877283	cytosol	737	510	838		60.25		20.2/6	35.6/6.1	47/6.0
Malate dehydrogenase, cytosolic [Medicago truncatula]	92877283	cytosol	754	520	874		80.24726		23.8/8	35.6/6.1	45/6.0
02.10 TCA pathway / Krebs cycle
Malate dehydrogenase precursor, mitochondrion [Medicago sativa]	2827080	mitochondial	752	524	877		20.20		10.2/2	35.9/9	45/6.3
Succinate dehydrogenase (ubiquinone) flavoprotein subunit [Arabidopsis thaliana]	15240075	mitochondrial	321	212	381		40.28		10.4/4	69.7/5.8	48/6.0
02.13 Respiration
ATPase subunit 1 [Zea mays]	40795005	cytosol	474	338	568		30.17		6.5/3	55.2/5.8	66/6.5
ATP synthase beta subunit Fragment [Rhizobium sp]	D4P0K3	cytosol	463	313		152.88			8.0/4	14.5/6.4	66/5.2
similar to predicted probable ATP synthase 24 kDa subunit, mitochondrial-like [Glycine max] 99%	C6TBQ0	mitochondrial	936	630		988.20			21.2/14	27.5/6.4	32/5.3
02.16 Fermentation
Aldehyde dehydrogenase [Arabidopsis thaliana]	15228319	mitochondrial	477	335	548		28.20		7.1/3	58.6/7.2	66/6.4
Aldehyde dehydrogenase [Medicago truncatula]	92893594	cytosol	412	280	477		30.21		7.2/3	54.4/5.2	70/5.5
similar to alcohol dehydrogenase 1 [Glycine max] (97%)	C6TA60	cytosol	629	463		3152.38			31.4/75	41.1/6.6	54/6.8
similar to alcohol dehydrogenase 1 [Glycine max] (97%)	C6TA60	cytosol	644	461		1561.93			23.8/52	41.1/6.6	54/6.7
02.30 Photosynthesis
chlorophyll a/b-binding protein	Gma.12947	plastid	884	602	1056			4.41E+03	16/4	27.8 / 5.1	35/5.6
phosphoenolpyruvate carboxylase	Gma.62	cytosol	126	73	163			2.16E+04	5/10	111.0/6.2	122/5.8
similar to chlorophyll a/b-binding protein [Glycine max] (99%)	C6TLM4	plastid	954	644		889.59			30.4/5	27.9/5.1	31/5.5
02.99 Others
Putative lactoylglutathione lyase [Brassica oleracea]	1469219	cytosol	849	568	997		20.21		10.0/2	28.9/4.8	38/5.8
similar to formate dehydrogenase [Phaseolus vulgaris] (93%)	C6T9Z5	cytosol	578	408		472.75			23.7/19	42.8/6.3	59/6.8
similar to formate dehydrogenase [Phaseolus vulgaris] (93%)	C6T9Z5	cytosol	595	429		1062.16			21.1/25	42.8/6.3	57/6.6
03 Cell growth/division
03.22 Cell cycle
similar to predicted nuclear migration protein nudC-like [Glycine max]	C6TKE3	cytosol	726	490		287.69			6.3/4	34.5/5.5	49/5.9
03.30 Seed maturation
35 kDa seed maturation protein [Glycine max]	4102190	cytosol	763	523	883		40.22		18.0/4	35.3/5.9	44/6.2
Lea protein [Glycine max]	1389897	cytosol	291	208	354		220.30		47.3/22	67.9/6.1	82/6.4
Lea protein [Glycine max]	1389897	cytosol	282	198	341		50.22		9.5/5	67.9/6.1	85/6.3
Lea protein [Glycine max]	22324932	cytosol	507	347	593		20.17		14.2/2	12.9/9.2	64/6.4
Seed maturation protein PM25 [Glycine max]	6648966	cytosol	892	612	1089		70.33		49.4/7	25.7/4.8	35/4.6
Seed maturation protein PM31 [Glycine max]	Q9XET1	cytosol	1041	703		1033.76			28.1/11	17.7/6.1	18/6.2
04 Transcription
04.19 mRNA synthesis
Helicase, C-terminal [Medicago truncatula]	92873011	cytosol	552	398	670		30.27		8.9/3	46.7/5.5	61/5.4
similar to Helicase, C-terminal [Medicago truncatula] (97%)	C6T8X3	cytosol	562	377		1148.96			17.2/18	46.9/5.3	60/5.5
similar to Helicase, C-terminal [Medicago truncatula] (97%)	C6T8X3	cytosol	566	376		352.1			20.8/13	46.9/5.3	60/5.5
05 Protein synthesis
05.01 Ribosomal proteins
ribosomal protein L22 family protein [Arabidopsis thaliana] (100%)	Q8LDU0	mitochondrial	514	339		201.31			11.4/5	30.4/11.3	64/5.9
similar to 60S ribosomal protein L12, putative [Ricinus communis] (96%)	C6T5N1	cytosol	856	589		127.1			27.7/3	17.8/9.5
05.04 Translation factors
Elongation factor 1, gamma chain [Medicago truncatula]	92893885	cytosol	561	399	636		20.25		7.9/2	47.7/6.5	60/6.2
Elongation factor 2 [Medicago sativa]	71535003	cytosol	124	76	174		20.17		7.4/2	19.6/5	121/6.3
similar to eukaryotic translation initiation factor 5A2 [Glycine max] (99%)	C6SXH6	cytosol	1036	696		511.68			22.5/3	17.5/5.6	19/5.5
Translation initiation factor eIF-5A [Oryza sativa]	77555893	cytosol	1033	695	1246		20.24		18.8/2	17.6/5.6	195.7
06 Protein destination and storage
06.01 Folding and stability
Cu Zn superoxide dismutase copper chaperone [Glycine max]	Q9BBU5	plastid	655	444		66.65			8.2/2	32.5/5.1	54/5.9
Heat shock protein 70 [Gossypium hirsutum]	D2D320	cytosol	290	209		43.14			8.5/6	70.8/5	84/5.3
Chaperonin containing t complex protein 1 beta subunit tcpb putative [Ricinus communis]	B9R8I3	cytosol	413	272		274.39			13.7/11	55.8/5.4	70/5.8
JT0901 chaperonin 60 beta precursor [Arabidopsis thaliana]	81601	plastid	381	249	457		50.25		8.8/5	63.8/6.2	72/5.3
Protein kinase; GroEL-like chaperone, ATPase [Medicago truncatula]	92891163	cytosol	409	270	466		110.27		23.1/11	56.9/5.3	71/5.7
Protein kinase; GroEL-like chaperone, ATPase [Medicago truncatula]	92891163	cytosol	382	254	427		90.27		23.7/9	56.9/5.3	72/5.8
Putative t-complex protein 1 theta chain [Oryza sativa]	52076692	plastid	402	286	473		50.22		7.5/5	60.3/6.1	70/6.4
similar to predicted 18.2 kDa class I heat shock protein [Glycine max] 90%	C6T1V2	cytosol	1040	699		872.86			10.2/4	17.7/6.4	18/6.5
similar to predicted 20 kDa chaperonin, chloroplastic-like [Glycine max] 98%	C6TJG0	plastid	980	659		487.33			45.1/14	26.6/7.6	28/5.6
06.13 Proteolysis
26S proteasome AAA ATPase subunit P45 [Medicago truncatula]	92867387	cytosol	532	364	634		80.22		28.2/8	46.4/5.3	62/5.5
26S proteasome regulatory particle non-ATPase subunit8 [Oryza sativa]	17297979	cytosol	760	522	1341		30.26		12.6/3	34.9/6.3	45/6.1
34 kDa maturing seed vacuolar thiol protease precursor [Glycine max]	1199563	ER	619	432	722		60.23		11.6/6	42.8/5.6	55/5.9
34 kDa maturing seed vacuolar thiol protease precursor [Glycine max]	1199563	ER	836	572	1027		20.29		12.1/2	42.8/5.6	38/4.6
34 kDa maturing seed vacuolar thiol protease precursor [Glycine max]	1199563	ER	848	579	1029		20.34		11.9/2	42.8/5.6	38/4.6
Peptidase M17, leucyl aminopeptidase, N-terminal [Medicago truncatula]	92895784	plastid	494	333	555		30.18		6.5/3	59.6/7.7	65/5.7
Proteasome subunit PRGB); peptidase/ threonine endopeptidase [Arabidopsis thaliana]	15228805	cytosol	988	669	1184		20.18		12.7/2	22.5/5.9	26/6.0
Putative subtilisin precursor [Glycine max]	7543936	ER	332	241	413		100.36		20.1/10	82.7/6.9	77/6.5
similar to 26S proteasome ATPase subunit [Spinacia oleracea] (98%)	C6TEK4	cytosol	521	386		268.69			8.7/5	47.7/7.0	63/6.6
06.20 Storage proteins
A Chain A, Crystal Structure Of The Soybean Agglutinin In A Complex With A Biantennary Blood Group Antigen Analog [Glycine max]	14719778	cytosol	855	582	1038		90.34		34.8/9	27.6/5	36/5.3
A Chain A, Crystal Structure Of The Soybean Agglutinin In A Complex With A Biantennary Blood Group Antigen Analog [Glycine max]	14719778	cytosol	885	593	1052		70.36		23.7/7	27.6/5	35/5.2
A Chain A, Crystal Structure Of The Soybean Agglutinin In A Complex With A Biantennary Blood Group Antigen Analog [Glycine max]	14719778	cytosol	888	601	1066		80.35		31.6/8	27.6/5	35/5.3
A Chain A, Crystal Structure Of The Soybean Agglutinin In A Complex With A Biantennary Blood Group Antigen Analog [Glycine max]	14719778	cytosol	902	611	1050		50.19		22.5/5	27.6/5	34/5.7
A2B1a subunit precursor [Glycine max]	18609	ER	781	536	950		110.35		22.5/11	54.3/5.5	42/4.9
A2B1a subunit precursor [Glycine max]	18609	ER	792	545	955		120.36		27.2/12	54.3/5.5	39/5.3
A2B1a subunit precursor [Glycine max]	18609	ER	862	584	1043		60.22		24.5/6	27.6/5	36/5.1
A2B1a subunit precursor [Glycine max]	18609	ER	454	304	508		40.30		10.9/4	54.3/5.5	67/5.7
A2B1a subunit precursor [Glycine max]	18609	ER	780	534	952		50.31		13.6/5	54.3/5.5	43/4.7
Alpha subunit of beta conglycinin Fragment [Glycine max]	Q39853	cytosol	421	285		965.1			9.0/7	63.1/4.7	70/4.9
Alpha subunit of beta conglycinin Fragment [Glycine max]	O22120	cytosol	426	288		64.22			5.7/8	63.1/4.7	69/5.0
Alpha subunit of beta conglycinin Fragment [Glycine max]	Q39853	cytosol	225	171		2236.2			20.4/14	63.1/4.7	91/4.4
Alpha subunit of beta conglycinin Fragment [Glycine max]	Q39853	cytosol	233	165		2209.6			20.4/15	63.1/4.7	89/4.5
Alpha subunit of beta conglycinin Fragment [Glycine max]	O22120	cytosol	239	152		332.9			10.5/20	63.1/4.7	94/5.8
Alpha subunit of beta conglycinin Fragment [Glycine max]	O22120	cytosol	243	160		2501.1			20.8/57	63.1/4.7	88/4.6
Alpha subunit of beta conglycinin Fragment [Glycine max]	O22120	cytosol	250	172		400.38			14.0/29	63.1/4.7	92/5.3
Beta conglycinin alpha subunit Fragment [Glycine max]	Q84UB3	cytosol	181	112		688.27			15.9/14	45.0/5.5	104/5.7
Beta conglycinin alpha subunit Fragment [Glycine max ]	Q84UB3	cytosol	194	122		206.1			11.1/5	45.0/5.5	105/5.8
Beta conglycinin alpha subunit Fragment [Glycine soja]	Q84UB3	cytosol	182	120		522.3			16.2/25	62.9/5	105/4.6
Beta conglycinin alpha subunit Fragment OS [Glycine soja]	Q84UB3	cytosol	191	118		879.3			16.3/11	62.9/5	103/5.5
Beta- Conglycinin Beta Homotrimers [Glycine max]	21465633	cytosol	534	351	650		146.30		36.1/15	48/5.6	60/6.0
Beta- Conglycinin Beta Homotrimers [Glycine max]	21465633	cytosol	542	370	640		20.18		6.5/2	50/5.6	60/5.9
Beta conglycinin beta subunit Fragment [Glycine max]	Q50JD8	cytosol	544	375		1984.31			39.5/61	48.3/5.6	61/5.7
Beta conglycinin beta subunit Fragment [Glycine max]	Q50JD8	cytosol	550	394		769.11			27.3/25	48.3/5.6	61/6.2
Beta subunit of beta conglycinin Fragment [Glycine max]	O22121	cytosol	224	163		76.75			6.7/7	48.0/5.6	97/6.0
Beta-conglycinin alpha prime subunit [Glycine max]	74271741	ER	162	106	268		100.27		20.5/10	72.2/5.4	106/5.1
Beta-conglycinin alpha prime subunit [Glycine max]	74271741	ER	177	117	255		70.25		14.0/7	72.2/5.4	101/5.4
Beta-conglycinin alpha prime subunit [Glycine max]	74271741	ER	169	115	262		90.28		18.7/9	72.2/5.4	103/5.3
Beta-conglycinin alpha prime subunit [Glycine max]	74271741	ER	393	250	440		40.25		9.3/4	72.2/5.4	72/5.4
Beta-conglycinin alpha subunit [Glycine max]	68264915	ER	280	179	316		168.30		30.5/17	70.1/4.9	87/4.7
Beta-conglycinin alpha subunit [Glycine max]	68264915	ER	384	258	471		60.24		12.7/6	70.1/4.9	72/4.9
Beta-conglycinin alpha subunit [Glycine max]	68264915	ER	553	395	655		20.15		3.5/2	70.1/4.9	61/6.3
Beta-conglycinin alpha subunit [Glycine max] (3x v povodnej tab.)	68264915	ER	259	176	325		20.22		4.6/2	70.1/4.9	90/6.3
Embryo globulin [Hordeum vulgare]	Q03678	ER	427	278		35.78			6.9/3	72.2/6.8	69/6.0
Globulin 3 [Triticum aestivum]	B7U6L4	ER	989	653		905.744			20.7/56	66.3/7.8	26/5.3
Globulin 3 [Triticum aestivum]	B7U6L4	ER	860	583		1102.26			24.8/31	66.3/7.8	37/6.3
Glycinin [Glycine max]	4249566	ER	739	513	847		20.27		7.9/2	58.2/5.4	47/6.3
Glycinin [Glycine max]	6015515	cytosol	787	535	912		20.32		19.8/2	24.2/4.3	42/5.7
Glycinin [Glycine max]	6015515	cytosol	779	532	945		60.31		52.2/6	24.2/4.3	42/4.6
Glycinin [Glycine microphylla]	90186615	ER	786	539	921		30.36		6.6/3	63.1/5.6	42/5.6
glycinin A2B1a precursor	Gma.1857	ER	816	554	964			3.18E+08	31/14	54.8 / 5.6	39/5.2
Glycinin G1 [Glycine max]	P04776	ER	444	311		84.79			3.8/3	55.7/5.8	68/6.4
Glycinin G1 subunit [soybeans, Peptide, 495 aa] [Glycine max]	255221	ER	429	303	497		100.27		25.3/10	55.7/5.8	68/6.2
Glycinin G1 subunit [soybeans, Peptide, 495 aa] [Glycine max]	255221	ER	791	546	936		70.31		25.5/7	55.7/5.8	40/5.4
Glycinin G1 subunit [soybeans, Peptide, 495 aa] [Glycine max]	255221	ER	793	541	930		40.32		14.9/4	55.7/5.8	41/5.5
Glycinin G1 subunit [soybeans, Peptide, 495 aa] [Glycine max]	255221	ER	894	608	1053		60.37		20.2/6	55.7/5.8	35/5.5
Glycinin G1 subunit [soybeans, Peptide, 495 aa] [Glycine max]	255221	ER	431	299	492		60.27		14.5/6	55.7/5.8	68/6.1
Glycinin G1 subunit [soybeans, Peptide, 495 aa] [Glycine max]	255221	ER	797	551	969		50.27		19.6/5	55.7/5.8	41/5.0
Glycinin G2 [Glycine max]	P04405	ER	450	307		565.78			15.9/19	54.4/5.3	66/5.8
Glycinin G2 [Glycine max]	P04405	ER	782	547		506.14			13.0/9	54.4/5.3	42/4.8
similar to glycinin A3B4 subunit [Glycine max] (99%)	C6T7B0	ER	705	481		106.14			14.5/10	48.5/5.4	49/4.9
06.21 Allergens
Allergen Gly m Bd 28K [Glycine max]	12697782	cytosol	966	647	1146		20.19		4.4/2	52.6/5.7	25/6.5
07 Transporters
07.01 Ions
Ferritin 4 chloroplastic [Glycine max]	Q948P5	plastid	964	645		539			16.2/9	27.5/5.6	29/6.5
07.07 Sugars
Sucrose binding protein [Glycine max]	Q04672	ER	485	331		394.12			10.9/23	60.5/6.4	66/6.3
Sucrose binding protein homolog S-64 [Glycine max]	6179947	ER	305	231	372		40.21		10.8/4	55.8/6.3	75/6.2
Sucrose binding protein homolog S-64 [Glycine max]	6179947	ER	312	234	383		50.20		12.9/5	55.8/6.3	75/6.3
Sucrose binding protein homolog S-64 [Glycine max]	6179947	ER	314	230	376		40.22		10.2/4	55.8/6.3	76/6.1
Sucrose binding protein homolog S-64 [Glycine max]	6179947	ER	317	227	386		40.17		10.2/4	55.8/6.3	78/6.0
Sucrose binding protein homolog S-64 [Glycine max]	6179947	ER	379	267	428		130.23		24.9/13	55.8/6.3	72/6.1
Sucrose binding protein homolog S-64 [Glycine max]	6179947	ER	395	264	444		120.20		31.3/12	55.8/6.3	72/6.0
Sucrose binding protein homolog S-64 [Glycine max]	6179947	ER	355	239	405		20.22		3.7/2	55.8/6.3	74/5.9
07.22 Transport ATPases
VHA-A; ATP binding / hydrogen-transporting ATP synthase, rotational mechanism / hydrogen-transporting ATPase, rotational mechanism [Arabidopsis thaliana]	79321468	cytosol	325	217	373		130.28		32.1/13	68.8/5	79/5.7
VHA-A; ATP binding / hydrogen-transporting ATP synthase, rotational mechanism / hydrogen-transporting ATPase, rotational mechanism [Arabidopsis thaliana]	79321468	cytosol	345	240	404		50.27		13.0/5	68.8/5	75/5.7
08 Intracellular trafic
08.07 Vesicular
similar to rab1C protein [Lotus japonicus]/rab-type small GTP-binding protein [Cicer arietinum] (99%)	C6T9G0	cytosol	990	654		248.4			23.3/6	22.6/5.4	26/5.4
09 Cell structure
09.04 Cytoskeleton
Actin [Oryza saiva]	77556832	cytosol	628	424	758		14.19		7.7/2	41.7/5.4	55/5.1
Actin 3, putative [Oryza sativa]	77553072	cytosol	625	431	754		36.38		23.8/4	28.5/5.2	55/5.2
Actin 3, putative [Oryza sativa]	77553072	cytosol	626	435	746		48.30		30/5	28.5/5.2	54/5.3
Actin 3, putative [Oryza sativa]	77553072	cytosol	632	436	737		30.22		13.8/3	28.5/5.2	54/5.4
10 Signal transduction
10.04 Mediators
14-3-3 protein [Medicago truncatula]	92869249	cytosol	868	598	1067		30.27		11.6/3	29.4/4.7	36/4.6
GF14 chi chain [Arabidopsis thaliana]	1256534	cytosol	898	614	1087		20.30		10.9/2	29.9/4.5	35/4.5
GTP-binding ADP-ribosylation factor Arf1 [Aspergillus oryzae]	83773942	cytosol	1032	694	1245		46.25		39.3/5	21/5.4	19/6.5
Ras small GTPase, Rab type [Medicago truncatula]	92869041	cytosol	939	618	1107		70.31		34.4/7	25.3/6.4	32/6.7
10.0404 Kinases
Phosphatidylinositol kinase [Oryza coarctata]	E0CWB2	cytosol	52	16		70.82			0.6/3	140.6/5.7	142/4.9
Phosphatidylinositol kinase [Oryza coarctata]	E0CWB2	cytosol	88	34		27.25			0.6/4	140.6/5.7	133/4.9
Phosphatidylinositol kinase [Oryza coarctata]	E0CWB2	cytosol	99	75		86.70			0.6/3	140.6/5.7	125/6.2
Phosphatidylinositol kinase [Oryza coarctata]	E0CWB2	cytosol	654	451		62.46			0.6/3	140.6/5.7	54/5.6
Phosphatidylinositol kinase [Oryza coarctata]	E0CWB2	cytosol	676	450		51.88			0.6/5	140.6/5.7	52/6.0
Phosphatidylinositol kinase [Oryza coarctata]	E0CWB2	cytosol	694	493		46.40			0.6/4	140.6/5.7	50/6.6
Phosphatidylinositol kinase [Oryza coarctata]	E0CWB2	cytosol	710	477		70.39			0.6/5	140.6/5.7	50/5.3
Phosphatidylinositol kinase [Oryza coarctata]	E0CWB2	cytosol	896	621		19.64			0.6/4	140.6/5.7	35/6.5
Phosphatidylinositol kinase [Oryza coarctata]	E0CWB2	cytosol	957	643		37.81			0.6/4	140.6/5.7	30/4.8
10.99 Others
similar to EBP1 [Ammopiptanthus mongolicus] (95%)	C6TCX5	cytosol	558	403		181.29			14.7/9	43.5/6.2	60/6.5
11 Disease/defence
11.03 cell death
similar to cysteine proteinase inhibitor [Glycine max] (93%)	C6SXU0	ER	967	646		256.75			25.3/11	27.7/6.8	29/6.5
11.05 Stress responses
Dehydrin [Glycine max]	37495451	cytosol	910	617	1105		40.34		30.1/4	23.8/6	33/6.4
Kunitz trypsin inhibitor [Glycine max]	15216344	ER	1011	675	1219		20.24		7.4/2	24/4.8	23/4.7
Kunitz trypsin inhibitor [Glycine max]	15216344	ER	1016	687	1236		30.24		12.4/3	24/4.8	21/4.6
Kunitz trypsin inhibitor [Glycine max]	15216344	ER	1022	691	1247		60.26		25.3/6	24/4.8	20/4.4
Kunitz trypsin inhibitor KTi1 [Glycine max]	256635	ER	1020	690	1241		40.23		32.0/4	22.5/4.8	20/4.5
Trypsin inhibitor A [Glycine max]	P01070	ER	1004	671		508.596			20.4/12	24/4.8	23/4.4
similar to predicted universal stress protein A-like protein-like [Glycine max 95%	C6SZS5	cytosol	548	392		173.83			23.9/4	18.0/7.2	61/6.6
similar to predicted kunitz-type trypsin inhibitor KTI1-like [Glycine max] 97%	C6TB67	ER	1015	685		1851.65			26.1/31	23.0/7.7	21/6.2
similar to predicted kunitz-type trypsin inhibitor KTI1-like [Glycine max] 97%	C6TB67	ER	1050	709		290.74			18.2/8	23.0/7.7	17/6.1
11.06 Detoxification
2, 4 D inducible glutathione S transferase [Glycine max]	O49235	cytosol	971	657		811.60			37.4/24	25.6/6.2	29/6.4
Cytosolic ascorbate peroxidase 2 [Glycine max]	37196687	cytosol	928	628	1100		60.36		33.6/6	27.1/5.6	32/5.9
Glutathione S-transferase [Glycine max]	11385579	cytosol	962	649	1168		20.14		8.9/2	27/5.1	29/5.0
Iron superoxide dismutase [Glycine max]	Q71UA1	cytosol	956	636		524.05			23.0/17	27.4/5.3	30/5.4
Seed coat peroxidase isozyme Fragment [Glycine max]	Q42784	cytosol	877	599		47			9.2/3	30.6/4.9	36/5.9
similar to glutathione S-transferase [Glycine max] (99%)	C6T2R8	cytosol	968	656		400.32			15.3/5	25.0/5.2	29/5.7
similar to glutathione S-transferase GST 22 [Glycine max] (98%)	C6SY24	cytosol	970	658		371.21			20/11	24.9/5.7	29/6.1
similar to peroxiredoxin [Pisum sativum] (93%)	C6SWE0	cytosol	1048	705		958.64			16.0/5	17.4/5.3	17/5.8
13 Proteins of unknown function (PUF)
Chromosome 12 contig 1 DNA sequence [Ostreococcus tauri]	Q00Y82	cytosol	645	452		258.11			17.4/3	13.7/10.6	54/6.3
Nuclear movement protein [Medicago truncatula]	92874492	cytosol	741	499	836		20.14		7.1/2	33/5.1	47/5.8
Orf214 [Glycine max]	Q01925	ER	818	567		32.55			7.5/3	24.6/9.4	40/4.2
Predicted protein [Physcomitrella patens subsp patens]	A9SJE6	mitochondrial	672	456		209.52			1.8/4	46.2/5.9	52/5.4
Predicted protein [Physcomitrella patens subsp patens]	A9SJE6	mitochondrial	600	401		106.62			1.9/4	46.3/5.92	58/5.5
Predicted protein OS [Physcomitrella patens]	A9SJE6	mitochondrial	108	59		255.81			1.9/4	46.3/5.9	126/4.9
protein OS [Oryza sativa subsp japonica]	Q5QNF4	mitochondrial	222	143		729.32			6.0/5	19.3/10.2	97/6.4
Putative uncharacterized protein [Sorghum bicolor]	C5WQJ3	plastid	249	164		70.63			34.2/3	11.5/9.6	92/6.3
Putative uncharacterized protein [Glycine max]	C6SWV4	cytosol	1012	674		110.44			10.5/7	18.8/5.9	23/5.8
Putative uncharacterized protein [Glycine max]	C6SXS9	cytosol	979	661		909.77			13.1/12	23.5/5.8	28/6.0
Putative uncharacterized protein [Glycine max]	C6TC54	plastid	724	487		178.0			30/4	9.8/10.1	49/5.5
Putative uncharacterized protein OS [Glycine max]	C6TC54	plastid	324	218		142.50			30/3	9.8/10.1	79/5.8
Putative uncharacterized protein [Glycine max]	C6TCA2	cytosol	969	652		88.06			4.8/3	25.7/10.2	29/4.7
Putative uncharacterized protein [Glycine max]	C6THR8	cytosol	918	622		93.01			14.8/4	35.6/9	33/5.8
Putative uncharacterized protein [Glycine max]	C6TLM7	plastid	945	639		68.02			23.9/5	24.9/6.6	31/5.5
Putative uncharacterized protein OS [Selaginella moellendorffii]	D8SK58	mitochondrial	437	300		86.87			6.9/5	52.9/6	69/6.4
Putative uncharacterized protein OS [Chlorella variabilis]	E1ZLY5	mitochondrial	401	284		138.41			8.6/7	19.4/10.9	71/6.5
Putative uncharacterized protein	D8R717	plastid	665	454		43			6.0/3	26.3/9.5	53/5.2
unknown; similar to HYPOTHETICAL 32.6 KD PROTEIN.	Gma.4424	cytosol	870	573	1016			3.54E+04	28/9	28.9 / 6.7	36/5.7
valosin-containing protein	Gma.4013	cytosol	98	61	181			2.33E+09	20/18	89.8 / 5.2	127/5.1
similar to predicted heterogeneous nuclear ribonucleoprotein A1, A2/B1 [Glycine max] 90%	C6TGX1	cytosol	891	610		55.34			11.5/3	29.5/9.5	35/6.0
20 Secondary metabolism
20.04 Non-protein amino acids
Anthocyanidin synthase [Glycine max]	38679407	cytosol	671	462	771		20.16		7.1/2	40/5.6	52/5.7
Isoflavone reductase [Medicago sativa]	19620	cytosol	803	553	951		20.21		3.8/2	35.4/5.3	42/6.3

## Sheet: Supplemental table 2B
Supplemental table 2B. The table of 96 proteins identified by MSE. The table shows: Protein name; Accession number; UniGene Accession Number; Spot ID non-radioactive: spot number in 2-DE gel of samples from non-radioactive field; Spot ID radioactive, spot number in 2-DE gel of sample from radioactive field; PLGS Score; score provided by Protein Lynx Global Server (PLGS); Sequence, sequence of ide…
Description	Accession number	SpotID non-radioactive	Spot ID radioactive	PLGS score	Sequence	Peptide MH+ (Da)	z	MH+ Error (Da)	MH+ Error (ppm)	Modification	Score	Retention Time (min)	Intensity	BY Matches	Products RMS Mass Error (ppm)	Products RMS RT Error (min)
01 Metabolism
01.01 Amino Acid (amino acids and polyamines)
adenosylhomocysteinase s adenosyl l homocysteine hydrolase [Populus trichocarpa]	B9GFJ3	506	340	30.41
					(K)VASLHLGK(L)	824.499	2	-0.0088	-10.6297		4.5266	14.7032	50517	b4b4°y4y6y7y8	18.3028	0.0069
					(R)TEFGPSQPFK(G)	1137.56	2	-0.0016	-1.4067		4.2541	15.2301	2193	y3y7y8	9.5802	0.007
					(A)SLHLGK(L)	654.393	1.82	-0.0072	-11.0578		0	14.7032	20061	y4y6	24.7535	0.0021
					(V)ASLHLGK(L)	725.431	1.8	-0.0073	-9.9943		0	14.7034	36641	y4y6y7	22.2365	0.0016
similar to S-adenosyl-L-methionine: caffeic acid 3-0-methyltransferase [Medicago sativa (90%)	C6TGR0	688	474	147.30
					(R)LYGLAPVAK(Y)	931.561	1.37	-0.0005	-0.5702		5.4921	15.6274	2524	b3y4y5y7y8y9	17.6084	0.0079
					(K)ILETYTGFESLK(S)	1400.73	2	0.0066	4.731		5.4848	16.824	12030	y3y6y7y9y10y12	10.3998	0.0057
					(K)GVVHIDVIMLAHNPGGK(E)	1772.95	2.91	0.0162	9.1446	Oxidation M (9)	5.1572	15.9083	21349	b4b6b7y4y5	9.4405	0.0056
					(K)DAVLEGGIPFNK(A)	1259.66	2	0.0063	4.9782		5.0852	16.5363	9678	b7y4y9y12	13.9439	0.0149
					(Y)GLAPVAK(Y)	655.414	1	-0.0041	-6.3138		0	15.624	4786	y4y5y7	2.9026	0.0128
					(I)PFNK(A)	505.277	1	-0.0004	-0.8098		0	16.5344	1664	b3y3y4	11.0472	0.0155
					(L)YGLAPVAK(Y)	818.477	1	0.0016	1.995		0	15.625	1613	y4y5y7y8	3.9242	0.0109
similar to S-adenosylmethionine synthetase [Glycine soja] (99%)	C6TNJ3	598	418	49.83
					(K)TIFHLNPSGR(F)	1141.61	2	0.0118	10.365		4.715	15.2158	8522	y4y4°y5y6	11.7398	0.009
					(R)FVIGGPHGDAGLTGR(K)	1453.75	2	0.0133	9.1218		4.2931	15.1917	4533	y6y8y12y13	11.0691	0.0074
					(K)EHVIKPVIPEK(Y)	1288.76	2	0.0051	3.9191		4.1624	13.8531	3783	b3b3°b4y3	4.5269	0.0139
					(I)GGPHGDAGLTGR(K)	1094.53	2	0.0138	12.565		0	15.1859	2551	y6y8y12	12.7013	0.0097
similart to predicted argininosuccinate synthase, chloroplastic-like [Glycine max 99%	C6T9M0	564	378	96.19
					(R)ELESLTLDR(E)	1075.56	1.44	0.0029	2.7156		5.1903	15.6036	3937	y4y5y6y7y7°y9	8.4191	0.0034
					(K)YAELVYAGR(W)	1041.54	1.52	-0.002	-1.8945		5.1806	15.048	3633	y3y5y6y7y8y9	8.7247	0.0091
					(K)LNVVAPWR(E)	954.552	1.22	0.0003	0.3539		5.0149	16.5874	2410	y3y4y6y7	10.2366	0.0073
					(R)LYGLPVR(V)	817.493	1	0.0014	1.7723		5.0042	16.0553	3436	b3y3y5y6y7	7.287	0.0047
					(K)SSVTVTSR(T)	836.447	1.83	-0.0167	-19.9895		4.1409	14.6098	10435	b6b8y3y4y4°y8	35.4109	0.0245
					(V)VAPWR(E)	628.357	1	-0.002	-3.1147		0	16.5957	3608	y3y4y5	10.8228	0.0185
					(V)APWR(E)	529.288	1	0.0019	3.5082		0	16.5888	2641	y3y4	11.2303	0.0107
					(L)ESLTLDR(E)	833.436	1	0.0022	2.6131		0	15.5947	2180	y4y5y6y7y7°	9.2087	0.0085
					(E)SLTLDR(E)	704.394	1	-0.0015	-2.1709		0	15.5994	2620	y4y5y6	11.8763	0.0052
					(L)TLDR(E)	504.278	1	-0.0029	-5.8245		0	15.5952	3118	b3y4	10.4795	0.0092
					(T)LDR(E)	403.23	1	0.0006	1.5893		0	15.592	1169		0	0
					(K)YAE(L)	364.15	1	0.0025	6.8311		0	15.0427	1872		0	0
					(A)ELVYAGR(W)	807.436	1	0.0093	11.4806		0	15.0525	3044	y3y5y6y7	10.4254	0.0101
					(E)LVYAGR(W)	678.393	1	-0.0005	-0.7918		0	15.0486	1596	y3y5y6	9.539	0.0118
					(L)VYAGR(W)	565.309	1	-0.0028	-4.9055		0	15.0498	3312	b3y3y5	12.7907	0.0168
					(V)YAGR(W)	466.241	1	-0.0006	-1.1993		0	15.0459	3142	y3	15.403	0.0217
					(K)SSVTVTSR(T)	818.437	2	-0.0101	-12.2862		0	14.5965	3158		0	0
					(L)YGLPVR(V)	704.409	1	-0.0018	-2.5371		0	16.0531	2505	y3y5y6	9.3244	0.0018
					(N)VVAPWR(E)	727.425	1	0.0024	3.339		0	16.5917	1638	y3y4y6	9.37	0.011
similar to predicted argininosuccinate synthase, chloroplastic-like [Glycine max 99%	C6T9M0	556	387	589.29
					(R)GVYETPGGTILFAAAR(E)	1622.85	2	0.0078	4.8161		6.4681	17.447	32237	b3b4b5b5°b16y3y4y5y6y7y9y10y11y12y16	13.8515	0.0079
					(R)EWDITGR(E)	876.421	1.04	-0.0021	-2.4043		6.4634	15.2535	15272	b3b3°b7y3y4y5y6y7	11.0402	0.008
					(R)WFDPLR(E)	833.431	1.11	-0.0013	-1.5		6.4456	17.2128	15021	y3y4y5y6	3.9587	0.0029
					(K)ITETTTGSVTLK(L)	1250.68	1.95	-0.0001	-0.0969		6.3395	14.0252	24574	y3y5y6y7y8y9y10y11y12	11.7075	0.0069
					(R)ELESLTLDR(E)	1075.56	1.4	0.0008	0.7632		6.2983	15.5149	7051	b9y3y4y5y6y7y7°y9	9.6747	0.0077
					(K)YAELVYAGR(W)	1041.54	1.42	-0.0005	-0.4543		6.2972	14.9669	8893	b3y4y5y6y7y7°y8y9	6.4017	0.0059
					(R)TSPFSLYR(E)	970.499	1.17	0.0048	4.9901		6.089	16.1957	4373	y2y4y5y6y8	16.1609	0.0052
					(K)LNVVAPWR(E)	954.552	1.22	0.001	1.0873		6.0711	16.4978	8008	y3y4y5y6y7	6.2569	0.0031
					(N)VVAPWR(E)	727.425	1	0.0021	2.9266		0	16.4998	4185	y3y4y5y6	3.9627	0.0022
					(A)PWR(E)	458.251	1	0.0042	9.1017		0	16.4991	2768	y3	6.9195	0.0008
					(W)DITGR(E)	561.299	1	-0.0004	-0.7147		0	15.2568	7456	b3y3y4y5	12.4596	0.008
					(D)ITGR(E)	446.272	1	0.0021	4.7994		0	15.2532	3307	y3y4	17.0711	0.0101
					(R)GVYET(P)	550.251	1	0.0038	6.9887		0	17.448	1787	b3b4b5b5°	19.5746	0.0031
					(R)GVYETPGGTILFAAAR(E)	1604.84	2	0.0122	7.5899		0	17.4476	1825		0	0
					(T)PGGTILFAAAR(E)	1073.61	1	0.0137	12.755		0	17.4477	1208	y3y4y5y6y7y9y10y11	10.707	0.009
					(S)LTLDR(E)	617.362	1	0.003	4.8575		0	15.5147	2278	y3y4y5	15.2193	0.0115
					(L)TLDR(E)	504.278	1	-0.0034	-6.816		0	15.5135	6386	y3y4	16.9874	0.0142
					(T)LDR(E)	403.23	1	0.002	5.0613		0	15.5139	2043	y3	22.1731	0.0197
					(K)YAE(L)	364.15	1	0.0016	4.3596		0	14.9656	3948	b3	9.8518	0.0003
					(K)YAEL(V)	477.234	1	0.0055	11.574		0	14.9677	2089	b3	9.8518	0.0018
					(Y)AELVYAGR(W)	878.473	1.16	0.0024	2.6818		0	14.9671	3080	y4y5y6y7y7°y8	6.1161	0.0067
					(A)ELVYAGR(W)	807.436	1	0.0024	2.935		0	14.9686	6624	y4y5y6y7y7°	6.5287	0.0056
					(E)LVYAGR(W)	678.393	1	0.0011	1.5667		0	14.9647	3731	y4y5y6	6.3247	0.0091
					(L)VYAGR(W)	565.309	1	-0.0017	-2.9597		0	14.9667	6687	y4y5	7.7413	0.0084
					(V)YAGR(W)	466.241	1	-0.0005	-0.9848		0	14.9654	6687	b4y4	9.0707	0.0095
					(W)FDPLR(E)	647.351	1	0.0022	3.3411		0	17.2141	5422	y3y4y5	4.5647	0.0019
					(F)DPLR(E)	500.283	1	0.0026	5.1508		0	17.2137	3389	y3y4	4.0136	0.0011
					(D)PLR(E)	385.256	1	-0.0021	-5.3994		0	17.2136	7931	b3y3	4.3573	0.0011
					(K)ITETTTGSVTLK(L)	1232.67	2	0.0076	6.2008		0	14.0261	5363		0	0
					(T)ETTTGSVTLK(L)	1036.55	1	0.0074	7.1592		0	14.0281	1710	y3y5y6y7y8y9y10	11.8468	0.0039
					(E)TTTGSVTLK(L)	907.51	1	-0.0013	-1.4172		0	14.0251	1201	y3y5y6y7y8y9	12.3796	0.0069
					(T)GSVTLK(L)	604.366	1	0.0064	10.6688		0	14.0309	1247	y3y5y6	17.2993	0.0031
					(S)PFSLYR(E)	782.42	1.77	-0.0019	-2.3659		0	16.1951	16369	b3y4y5y6	13.3892	0.0048
					(P)FSLYR(E)	685.367	1	0.0026	3.8123		0	16.1954	1495	y4y5	12.0738	0.0052
					(F)SLYR(E)	538.298	1	0.0036	6.7376		0	16.1937	2170	y4	7.1952	0.0054
					(L)NVVAPWR(E)	841.468	1	0.0028	3.3297		0	16.4977	1830	y3y4y5y6y7	6.2569	0.0032
01.02 Nitrogen and sulfur
similar to glutamate dehydrogenase 1 [Glycine max] (99%)	C6TDZ0	650	458	44.36
					(K)TAVANIPYGGAK(G)	1162.61	2	0.0023	2.0212	Deamidation N (5)	5.0044	14.7668	3662	y4y5y6y7y8y9y10	6.5865	0.0084
					(K)TAVANIPYGGAK(G)	1161.63	2	-0.0056	-4.7779		4.5955	14.5178	1059	y4y6y9	10.0886	0.0028
					(K)VVAVSDITGAIK(N)	1172.69	2	0.0064	5.4446		4.4469	16.2662	2039	y4y8y9y10	8.883	0.0073
					(A)NIPYGGAK(G)	820.42	1	-0.0007	-0.89	Deamidation N (1)	0	14.7713	1193	y4y5y6y7y8	6.8101	0.0133
					(I)PYGGAK(G)	592.309	1	-0.0047	-8.0011		0	14.7665	2490	y4y5y6	4.9244	0.0085
					(V)ANIPYGGAK(G)	891.457	1	-0.0013	-1.5078	Deamidation N (2)	0	14.7709	2270	y4y5y6y7y8y9	6.5135	0.0119
01.03 Nucleotides
similar to predicted adenosine kinase 2-like [Glycine max] 99%	C6TBG9	732	508	114.80
					(K)ALPYTDFVFGNETEAR(T)	1829.87	2	0.0083	4.5603		5.2936	17.971	10890	y4y7y8y14y16	9.5611	0.0122
					(K)YNVEYIAGGATQNSIK(V)	1727.86	2	0.0062	3.594		4.9257	15.4998	7162	b3b4y6	6.1469	0.0077
01.05 Sugars and polysacharides
similar to glucose and ribitol dehydrogenase-like ?	C6TKH0	863	597	504.60
					(K)VALVTGGDSGIGR(A)	1201.65	2	0.0027	2.2243		6.4272	14.923	11548	y5y5°y8y9y10	8.4303	0.0039
					(K)EGATVAFTYVK(G)	1185.62	2	0.0085	7.1557		6.3858	15.9469	3285	y3y4y5y6y7y8y11	7.6375	0.0078
					(K)QVIDLVVK(E)	913.572	1.18	0.0013	1.4294		6.2224	16.3434	5290	b4b4°y4y5y6y8y8*	9.0302	0.0056
					(K)VALVTGGDSGIGR(A)	1183.64	2	0.0086	7.2974		0	14.9206	1205		0	0
					(L)VTGGDSGIGR(A)	918.464	1	0.0104	11.285		0	14.9227	1683	y5y5°y8y9y10	8.4303	0.0041
					(V)TGGDSGIGR(A)	819.395	1	-0.0005	-0.636		0	14.9246	6486	y5y5°y8y9	8.1284	0.0031
					(T)GGDSGIGR(A)	718.348	1	-0.0035	-4.9324		0	14.9267	2630	y5y5°y7y8	9.224	0.0105
					(K)EGATVAFTYVK(G)	1167.6	2	-0.002	-1.6713		0	15.9463	1267		0	0
					(T)VAFTYVK(G)	827.466	1	0.0093	11.2788		0	15.9426	1371	y3y4y5y6y7	8.248	0.0128
					(A)FTYVK(G)	657.361	1	-0.0018	-2.7978		0	15.9437	1960	b3y3y4y5	13.3997	0.0115
					(K)QVIDLVVK(E)	895.561	2	0.0009	0.9721		0	16.3478	8965		0	0
					(I)DLVVK(E)	573.361	1	0.0038	6.5593		0	16.3501	2451	b3y4y5	15.6552	0.0018
					(K)VALV(T)	383.265	1	0.0043	11.2651		0	14.9251	1793		0	0
D myo inositol 3 phosphate synthase [Glycine max]	A1Z0H8	453	309	449.9
					(R)NTLIGGDDFK(S)	1079.54	1.84	-0.0041	-3.7656		6.2885	15.5051	14863	b3b3°y3y5y6y6°y7y8y9	11.5412	0.0063
					(R)AMDEYTSEIFMGGK(S)	1610.67	2	0.0004	0.2743	Oxidation M (2), Oxidation M (11)	6.2851	15.6775	32384	b3b4b4°y5y8y9y10	12.4599	0.0057
					(K)YVPYVGDSK(R)	1027.51	1.85	-0.0052	-5.0502		6.1756	14.3784	8588	b3y3y4y4°y5y6y7	14.0703	0.0134
					(K)VFDIDLQK(Q)	977.53	1.74	-0.0037	-3.8087		6.1602	16.293	32132	y3y4y4*y5y6y7y7*	7.0088	0.0131
					(K)VVVLWTANTER(Y)	1287.71	2	-0.0028	-2.1442		6.1483	16.5819	17066	b4y5y6y7y7°y8y9	5.3538	0.0097
					(-)MFIENFK(V)	944.455	1.67	-0.0054	-5.7188	Oxidation M (1)	6.0506	15.4663	14466	y3y3*y4y4°y5y6	16.1728	0.0054
					(R)EGISWATK(D)	891.457	1.64	-0.0062	-6.908		6	15.0942	12817	y3y3°y4y5y5°y6y7	6.8436	0.0101
					(K)APLVPPGTPVVNALSK(Q)	1559.92	2	-0.0056	-3.5612		5.9705	16.8247	20259	b4y6y8y12	5.8688	0.0054
					(-)MFIENFK(V)	928.46	1.85	-0.0044	-4.7403		5.9289	16.4442	12413	y3y3*y5y6	6.2445	0.012
					(R)VGSFQGEEIYAPFK(S)	1571.77	2	0.0016	0.995		5.8616	16.9835	11499	y3y4y5	4.3801	0.0079
					(K)QEQVQQIIK(D)	1113.63	1.95	-0.0081	-7.3159		5.6682	14.4514	19464	y3y4y6y7y7*	7.1356	0.008
					(I)ENFK(V)	537.267	1	-0.003	-5.6548		0	15.4629	1440	y3y3*y4y4°	19.7022	0.0077
					(S)WATK(D)	505.277	1	-0.0033	-6.5492		0	15.0898	2875	y3y3°y4	5.056	0.0035
					(F)DIDLQK(Q)	731.393	1	-0.0093	-12.7088		0	16.2978	10744	b3b4y3y4y4*y5y6	6.6892	0.0093
					(D)IDLQK(Q)	616.366	1	-0.0059	-9.4946		0	16.2963	1482	y3y4y4*y5	8.1492	0.011
					(K)QEQVQQIIK(D)	1095.62	2	-0.008	-7.2858		0	14.4502	17773		0	0
					(Q)VQQIIK(D)	728.466	1	-0.0036	-4.9421		0	14.4554	1126	y3y4y6	7.8028	0.0098
					(V)QQIIK(D)	629.398	1	-0.0047	-7.4455		0	14.4509	2092	y3y4	7.722	0.0123
					(K)VVVL(W)	411.297	1	-0.0024	-5.7926		0	16.5847	1000	b4	4.82	0.0099
					(K)VVVLWTANTER(Y)	1269.69	2	0.0018	1.4204		0	16.585	2801		0	0
					(V)VLWTANTER(Y)	1089.57	2	0.0016	1.438		0	16.5866	1180	y5y6y7y7°y8y9	5.4376	0.0117
					(V)LWTANTER(Y)	990.5	1	0.0023	2.3027		0	16.5937	1026	y5y6y7y7°y8	5.9415	0.0178
					(L)WTANTER(Y)	877.416	1	-0.0098	-11.118		0	16.5931	2987	y5y6y7y7°	6.6041	0.019
					(W)TANTER(Y)	691.337	1	-0.0002	-0.3503		0	16.592	1762	y5y6	9.0622	0.0179
					(R)NTLIGGDDFK(S)	1061.53	2	-0.0037	-3.486		0	15.5032	6241		0	0
					(T)LIGGDDFK(S)	864.446	1	-0.0068	-7.8202		0	15.5022	4913	y3y5y6y6°y7y8	6.01	0.0074
					(L)IGGDDFK(S)	751.362	1	-0.0084	-11.1746		0	15.4998	7960	b4b5b5°y3y5y6y6°y7	14.9389	0.0085
					(I)GGDDFK(S)	638.278	1	-0.0082	-12.8974		0	15.5002	8799	b4b5b5°y3y5y6y6°	4.9738	0.0073
					(P)YVGDSK(R)	668.325	1	-0.0076	-11.345		0	14.3801	1309	y3y4y4°y5y6	10.023	0.0117
					(Y)VGDSK(R)	505.262	1	-0.0019	-3.6677		0	14.3876	1209	y3y4y4°y5	11.185	0.0064
					(F)IENFK(V)	650.351	1	-0.0015	-2.3098		0	16.4339	2561	y3y3*y5	7.115	0.0042
01.06 Lipid and sterol (fatty acids and lipids)
Isocitrate dehydrogenase NADP [Glycine max]	C6T857	623	426	691.11
					(K)LLDFTEK(L)	865.467	1.06	-0.0011	-1.2249		6.5554	15.7947	21036	b3b5b5°y3y3°y4y4°y5y5°y6y6°	14.0989	0.0108
					(K)LEAACIGVVEAGK(M)	1316.69	2	0.001	0.7594	Carbamidomethyl C (5)	6.49	15.2789	12917	b3b4y4y4°y5y7y8y9y10y11y13	10.2586	0.0117
					(K)DLALILHGSK(L)	1066.63	1.99	0.0058	5.4179		6.4758	16.1724	62540	b3b4y4y4°y5y5°y6y7y7°y8y10	9.3316	0.0097
					(K)TIEAEAAHGTVTR(H)	1355.69	2	0.0023	1.72		6.3895	13.0407	30634	b3y3y5y6y7y8y9y10y11	14.5151	0.0096
					(R)LVPGWTK(A)	800.466	1	0.0026	3.2467		6.2649	14.9715	7388	y3y4y5y5°	14.039	0.006
					(K)FEAAGIWYEHR(L)	1378.65	2	0.007	5.1049		6.2589	15.8717	18971	b3y3y4y5y8y9y11	10.69	0.0104
					(K)WPLYLSTK(N)	1007.56	1.8	0.0072	7.1022		6.1922	17.0887	9846	y3y4y5y7	18.0243	0.009
					(R)LIDDMVAYALK(S)	1267.66	2	0.0049	3.8353	Oxidation M (5)	6.1117	16.1413	19038	y3y4y5y9	18.5511	0.0095
					(R)SFAEASMATALEK(K)	1371.65	1.92	0.0041	2.9576	Oxidation M (7)	5.94	14.4951	15816	b3y3y3°y4y5y9y10y11	11.2022	0.0147
					(K)SEGGYVWACK(N)	1156.51	2	0.0071	6.133	Carbamidomethyl C (9)	5.879	14.9563	3676	y2y3y4y7y8y10	7.9314	0.0109
					(K)VTIESAEATLK(Y)	1161.64	2	0.0088	7.5375		5.8343	15.2417	3888	y8y9y10	3.1593	0.0033
					(R)SFAEASMATALEK(K)	1355.65	2	0.008	5.8694		5.765	16.0269	7950	b3y8y9y11	10.1849	0.0113
					(K)YYDLGLPYR(D)	1159.58	2	0.0138	11.868		5.3905	16.6929	1338	y5y6y7y9	5.8983	0.0075
					(V)PGWTK(A)	588.314	1	0.0003	0.4706		0	14.9707	15628	y3y4y5y5°	14.039	0.0067
					(P)GWTK(A)	491.261	1	0.0037	7.6148		0	14.9706	1815	y3y4	19.5639	0.0072
					(R)SFAEASMATALEK(K)	1337.64	2	-0.0023	-1.7033		0	16.0198	1858		0	0
					(F)AEASMATALEK(K)	1137.55	2	0.006	5.2735	Oxidation M (5)	0	14.5003	1980	y3y3°y4y5y9y10y11	11.9159	0.0144
					(W)PLYLSTK(N)	821.477	1.35	0.0019	2.275		0	17.077	4883	y3y4y5y7	18.0243	0.0171
					(L)YLSTK(N)	611.34	1	-0.0034	-5.5667		0	17.07	1246	y3y4y5	19.7436	0.0242
					(I)WYEHR(L)	790.363	1	0.0042	5.3151		0	15.873	1240	y2y3y4y5	5.2046	0.0084
					(W)YEHR(L)	604.284	1	0.0047	7.8007		0	15.8674	1095	y3y4	5.4908	0.0059
					(I)DDMVAYALK(S)	1041.49	1	0.0082	7.8636	Oxidation M (3)	0	16.1381	2146	y3y4y5y9	18.5511	0.012
					(I)EAEAAHGTVTR(H)	1141.56	2	0.0065	5.6711		0	13.0428	5105	y3y5y6y7y8y9y10y11	15.3927	0.0093
					(E)AEAAHGTVTR(H)	1012.52	2	0.0101	9.9424		0	13.0375	1416	y3y5y6y7y8y9y10	14.5919	0.0125
					(L)LDFTEK(L)	752.383	1	-0.0001	-0.1278		0	15.7955	6544	y3y3°y4y4°y5y5°y6y6°	12.828	0.0102
					(L)DFTEK(L)	639.298	1	-0.0016	-2.553		0	15.794	10847	y3y3°y4y4°y5y5°	14.733	0.0125
					(K)DLAL(I)	413.24	1	0.0022	5.417		0	16.1733	2443	b3b4	4.168	0.0035
					(D)LALILHGSK(L)	951.599	2	0.0045	4.7518		0	16.1756	1985	y4y4°y5y5°y6y7y7°y8	10.7052	0.0114
					(L)ALILHGSK(L)	838.514	1.46	-0.0011	-1.3287		0	16.1716	13119	b7y4y4°y5y5°y6y7y7°y8	10.2418	0.0125
					(A)LILHGSK(L)	767.477	1.18	0.0028	3.6481		0	16.1707	5876	b6y4y4°y5y5°y6y7y7°	10.6	0.0123
					(L)ILHGSK(L)	654.393	1	0.0003	0.4032		0	16.1731	5607	b3b4b5y4y4°y5y5°y6	10.3327	0.0085
					(I)LHGSK(L)	541.309	1	-0.0025	-4.567		0	16.1705	3863	b3b4b4°y4y4°y5y5°	15.7201	0.0093
					(L)HGSK(L)	428.225	1	0.0029	6.7531		0	16.1694	2143	y4y4°	3.6668	0.0018
					(T)IESAEATLK(Y)	961.52	2	0.0073	7.6419		0	15.2406	1211	y8y9	3.3652	0.0011
01.08 Polysaccharide catabolism
Beta amylase [Glycine max]	P10538	498	329	829.16
					(R)LSDDLLQK(S)	931.51	1.33	0.0008	0.8726		7.0389	14.9326	14558	b3b4b4°b5b5°b6y3y4y5y6y7y7*	11.3481	0.0081
					(K)YNHAITPLKPSAPK(I)	1536.85	2.54	0.0101	6.5789		6.731	13.4788	51164	b3b3*b4b4*b5b5*b6b6°b8y3y4y4°y5y5°y6y7y8y9y10y12	19.481	0.0034
					(R)AGHPEWELPDDAGK(Y)	1521.7	2	0.0055	3.5821		6.674	15.1972	45256	b5b5°b6b7b8y4y5y5°y6y6°y7y9y11y12	15.7692	0.0056
					(K)YNDVPESTGFFK(S)	1403.65	1.98	0.0008	0.5898		6.5839	16.2405	67621	b3b3*b3°b4y4y5y6y7y8y8°y10	18.1345	0.012
					(K)SNFNIFK(K)	869.452	1.4	0.0074	8.5362		6.4468	16.4063	31053	b3b4b5b5*b5°b6y3y5y6y6*	18.593	0.015
					(K)LSMFGVTYLR(L)	1202.62	1.98	0.0063	5.2451	Oxidation M (3)	6.0847	16.5699	21429	y3y4y5y6y7	18.2865	0.0119
					(K)LLNHGDQILDEANK(A)	1579.81	2.01	-0.0007	-0.4179		6.0214	14.5025	37417	b4b4*b6b7b10b10*y3y3*y5y6	16.7319	0.0136
					(K)EQLLQLR(A)	899.531	1.3	0.0035	3.9008		6.0109	15.8109	5287	b4y3y3*y4y5	13.0272	0.0147
					(K)VENHAAELTAGYYNLNDR(D)	2049.96	2	0.0105	5.1425		6.0003	15.2019	2665	b12y6y8	6.0688	0.0104
					(E)IYSDYMK(S)	919.423	1	0.0071	7.7416		5.8934	14.1687	4536	b5y3y5y6	26.8449	0.013
					(R)VAGENALPR(Y)	926.505	1.64	0.009	9.7073		5.0801	13.5061	1827	y4y5y6y6*	18.3967	0.0128
					(Q)LLQLR(A)	642.43	1	0.0036	5.5708		0	15.8138	3649	y3y3*y4y5	9.4013	0.0086
					(L)LQLR(A)	529.346	1	0.0022	4.237		0	15.8115	3621	y3y3*y4	10.0456	0.0093
					(L)QLR(A)	416.262	1	0.0003	0.7372		0	15.8121	4771	y3y3*	11.9656	0.0095
					(R)AGHPEW(E)	678.299	1	0.0014	2.0102		0	15.1966	2055	b5b5°b6	20.6182	0.0043
					(R)AGHPEWE(L)	807.342	1.15	-0.0018	-2.266		0	15.1969	7530	b5b5°b6b7	17.8824	0.0043
					(R)AGHPEWEL(P)	920.426	1	0.0042	4.5702		0	15.1996	1608	b5b5°b6b7b8	16.1933	0.0048
					(E)LPDDAGK(Y)	715.362	1	0.0016	2.242		0	15.1868	1317	y4y5y5°y6y6°y7	14.658	0.0133
					(L)PDDAGK(Y)	602.278	1.3	-0.002	-3.3741		0	15.1936	19119	b3b3°b4b5y4y5y5°y6y6°	16.3501	0.0087
					(K)YNDV(P)	492.209	1	0.0056	11.3987		0	16.2386	3729	b3b3*b3°b4	24.0447	0.0147
					(K)YNDVPESTGFFK(S)	1385.64	2	0.0105	7.5724		0	16.2328	1131		0	0
					(K)LLNHGDQ(I)	778.384	1	0.0014	1.7633		0	14.4878	1625	b4b4*b6b7	8.53	0.0207
					(Q)ILDEANK(A)	802.431	2	-0.0037	-4.6224		0	14.5204	4287	y3y3*y5y6	24.6091	0.0236
					(L)DEANK(A)	576.262	1	-0.0003	-0.4879		0	14.4785	2483	y3y3*y5	26.6869	0.0302
					(E)NALPR(Y)	570.336	1	0.0028	4.8723		0	13.5063	1534	y4y5	16.3809	0.0055
					(L)SMFGVTYLR(L)	1089.54	2	0.0116	10.6209	Oxidation M (2)	0	16.5776	1524	y3y4y5y6y7	18.2865	0.0079
					(M)FGVTYLR(L)	855.472	1	0.0116	13.542		0	16.5693	1106	y3y4y5y6y7	18.2865	0.0124
					(F)GVTYLR(L)	708.404	1	0.0043	6.0684		0	16.5697	1068	y3y4y5y6	18.889	0.0135
					(V)TYLR(L)	552.314	1	0.0033	5.9329		0	16.5735	1284	y3y4	21.3554	0.0099
					(R)LSDDLL(Q)	657.345	1	0.0015	2.3086		0	14.9205	1013	b3b4b4°b5b5°b6	11.5477	0.0178
					(L)SDDLLQK(S)	818.425	1	0.0005	0.5826		0	14.9377	20979	b3b3°b4b4°b5b5°y3y4y5y6y7y7*	10.3319	0.0067
					(S)DDLLQK(S)	731.393	1	0.0014	1.9208		0	14.9332	9157	y3y4y5y6	12.4733	0.0052
					(D)DLLQK(S)	616.366	1	-0.0024	-3.8162		0	14.9467	2045	y3y4y5	13.8505	0.0115
					(K)SNFN(I)	463.194	1	0.0008	1.7866		0	16.4043	2047	b3b4	14.5119	0.0164
					(N)FNIFK(K)	668.377	1	0.0054	8.0446		0	16.4122	4983	y3y5	24.8011	0.0037
					(K)YNH(A)	415.172	1	0.0037	8.8049		0	13.4743	1413	b3b3*	12.7645	0.0073
					(K)YNHA(I)	486.21	1	0.006	12.4258		0	13.4826	1564	b3b3*b4b4*	24.3396	0.0022
					(K)YNHAIT(P)	700.341	1.29	0.0048	6.8531		0	13.4844	2108	b3b3*b4b4*b5b5*b6b6°	24.2229	0.0042
					(K)YNHAITPLKPSAPK(I)	1519.83	3	0.0103	6.7507		0	13.4811	5352		0	0
					(N)HAITPLKPSAPK(I)	1259.75	2.44	0.0091	7.1974		0	13.4875	7971	b3b4b4°y3y4y4°y5y5°y6y7y8y9y10y12	19.4914	0.0096
					(H)AITPLKPSAPK(I)	1122.69	2	0.0089	7.9086		0	13.481	2573	y3y4y4°y5y5°y6y7y8y9y10	15.6628	0.0042
					(I)TPLKPSAPK(I)	938.567	2	0.0063	6.6664		0	13.4805	1208	y3y4y4°y5y5°y6y7y8y9	15.9717	0.0044
					(T)PLKPSAPK(I)	837.519	1.82	0.0016	1.952		0	13.4772	3971	y3y4y4°y5y5°y6y7y8	16.3204	0.0045
					(L)KPSAPK(I)	627.382	1	0.0023	3.6068		0	13.4771	1293	y3y4y4°y5y5°y6	15.8502	0.0039
					(K)PSAPK(I)	499.288	1	0.0009	1.8543		0	13.4786	4414	y3y4y4°y5y5°	17.2065	0.0016
					(K)EQLLQLR(A)	881.52	2	0.003	3.3732		0	15.798	1532		0	0
02 Energy
02.01 Glycolysis
imilar to cytosolic phosphoglycerate kinase [Pisum sativum] (94%)	C6T920	669	467	1558.8
					(K)ELDYLVGAVSNPK(R)	1404.74	1.98	0.0018	1.2656		7.2906	16.5857	60469	b3b3°b4b4°b5b5°b6b6°b8y4y4*y5y7y8y9y10y11y13	12.4917	0.0068
					(K)RPFAAIVGGSK(V)	1102.64	2	-0.0022	-1.9545		7.146	14.6411	123470	b3b5b6b7b9b10y4y4°y5y5°y6y10y10°y11	10.2455	0.0116
					(K)IGVIESLLEK(V)	1100.66	2	0.0011	1.0429		6.9441	18.0762	9080	y3y5y6y7y8y9y10	10.5367	0.005
					(K)YSLKPLVPR(L)	1072.65	2.01	-0.0043	-4.0481		6.7487	15.2378	97924	y3y4y5y6y7y9	11.5878	0.0054
					(K)VILSSHLGRPK(G)	1206.73	2	-0.0009	-0.76		6.2595	13.7085	5831	y5y8	5.7234	0.0031
					(K)YLKPSVAGFLMQK(E)	1497.81	2.16	0.0043	2.8814	Oxidation M (11)	6.2583	16.273	9651	b6y6y10y13	10.5763	0.012
					(L)SSHLGRPK(G)	881.495	2	-0.0118	-13.3582		0	13.7062	1081	y5y8	5.7234	0.0046
					(K)YSLKPLVPR(L)	1054.64	2	-0.0044	-4.1507		0	15.2372	3446		0	0
					(Y)SLKPLVPR(L)	909.588	2	0.0008	0.8651		0	15.2371	3305	y3y4y5y6y7	11.6196	0.0043
					(L)KPLVPR(L)	709.472	1.52	-0.0006	-0.8755		0	15.2378	4571	y3y4y5y6	10.9442	0.0025
					(P)LVPR(L)	484.324	1	0.0009	1.8703		0	15.2353	2327	b3y3y4	3.6932	0.005
					(L)VPR(L)	371.24	1	-0.0027	-7.3541		0	15.2436	3064	y3	0.1881	0.0087
					(K)ELDYL(V)	634.308	1	-0.0014	-2.159		0	16.59	1827	y3y3°b3b3°b4b4°b5b5°	17.9648	0.0107
					(K)ELDYLV(G)	733.377	1	-0.0024	-3.25		0	16.5916	2305	b3b3°b4b4°b5b5°b6b6°	17.0861	0.011
					(K)ELDYLVGAVS(N)	1047.54	1	0.003	2.8606		0	16.5884	1566	y4y4°b3b3°b4b4°b5b5°b6b6°b8	15.6434	0.0086
					(K)ELDYLVGAVSNPK(R)	1386.73	2	0.0115	8.3236		0	16.5896	1310		0	0
					(L)VGAVSNPK(R)	771.436	1	0.0009	1.1289		0	16.5943	2811	y4y4*y5y7y8	5.596	0.009
					(V)GAVSNPK(R)	672.367	1	-0.0036	-5.3768		0	16.5923	5872	y4y4*y5y7	5.0354	0.0069
					(S)NPK(R)	358.209	1	-0.0016	-4.4531		0	16.59	3462		0	0
					(K)RPFAA(I)	543.304	1	-0.0063	-11.5837		0	14.6458	7173	b3b5y3	17.2844	0.0144
					(K)RPFAAI(V)	656.388	1	-0.0046	-6.9433		0	14.6494	2802	b3b5b6	3.4747	0.0082
					(I)VGGSK(V)	447.256	1	-0.0044	-9.78		0	14.6462	4656	y4y4°y5y5°	8.5184	0.0063
					(I)GVIESLLEK(V)	987.572	1	-0.0041	-4.1396		0	18.0744	1246	y3y5y6y7y8y9	10.9925	0.0066
					(V)IESLLEK(V)	831.482	1	-0.0008	-0.9743		0	18.0769	1732	y3y5y6y7	13.0474	0.0058
					(I)ESLLEK(V)	718.398	1	-0.0013	-1.8738		0	18.073	1242	b3b3°b4b4°y3y5y6	15.5643	0.0085
					(I)LSSHLGRPK(G)	994.579	2	0.0005	0.4634		0	13.7047	2800	y5y8	5.7234	0.0059
Triosephosphate isomerase [Glycine max]	Q38IW8	941	640	4767.92
					(K)VATPAQAQEVHADLR(K)	1605.83	2.04	0.0046	2.8371		8.1797	13.996	302354	b6b6*b6°b10b10°b11b13y3y3°y4y5y5°y6y7y7°y8y8*y8°y9y10y10*y10°y11y11°y12y12*y13y13°y14y14°	14.5059	0.0049
					(K)ELAAQPDVDGFLVGGASLK(A)	1886.99	2	0.0069	3.6459		7.7588	17.8923	150224	b3b4b4°b5b5°y5y6y7y8y10y11y12y13y13°y14y14°	14.2198	0.0098
					(K)VIACIGETLEQR(E)	1388.72	1.99	0.0016	1.1801	Carbamidomethyl C (4)	7.6736	15.9389	88107	b4y3y3°y4y5y5°y6y6°y7y7°y8y8°y9y10	9.5181	0.0075
					(R)EAGTTTAVVAEQTK(A)	1405.72	1.98	0.0037	2.6228		7.5	13.3488	51378	b7b7°y3y3*y3°y4y4*y4°y5y5°y6y6*y7y8y9y10y12	14.7659	0.0063
					(K)VAYALQQGLK(V)	1090.63	1.72	0.0065	5.9405		7.4687	15.0835	22430	b3b4b7y3y4y4*y5y5*y6y7y7*y8y8*y9	7.9833	0.0097
					(K)AEFVDIINAATVK(K)	1390.76	1.9	0.0079	5.7112		7.4106	17.8187	65522	b3b5b5°b6b11b11°y3y3°y4y4°y5y5°y6y6*y6°y7y8y9y10y10*y11	16.9721	0.0111
					(R)QLLNESNEFVGDK(V)	1492.73	1.98	0.011	7.3609		7.3526	15.5493	69729	b3b3*y3y3°y4y4°y5y6y6°y7y8y9y10	11.4175	0.0103
					(K)IVTTLNEAK(V)	988.567	1.23	0.0006	0.5704		7.1882	13.9142	15482	y3y3°y4y4*y5y7y8	13.517	0.0103
					(R)IIYGGSVNGGNCK(E)	1339.63	1.96	-0.0102	-7.6119	Deamidation N (8), Carbamidomethyl C (12)	7.0147	13.9062	78735	y3y3*y5y5*y6y6*y7y8y9y11y11°	14.7079	0.0172
					(K)VATPAQAQEVHADLRK(W)	1733.93	2	0.0059	3.3986		6.9994	13.5027	9454	b7y3y5y6y7y8y13y14	11.2673	0.0071
					(K)WVHDNVSAEVAASVR(I)	1639.82	2	0.0106	6.4677		6.7656	15.3584	8791	b3y5y6y7y7°y8y9y11y13	15.0237	0.0179
					(R)QLLNESNEFVGDK(V)	1493.71	2	0.0112	7.49	Deamidation N (4)	6.6431	15.8372	12932	y3y4y8y10	13.4976	0.013
					(K)ISNWDNVVLAYEPVWAIGTGK(V)	2332.2	2	0.0201	8.6146		6.5596	19.8079	5054	y4y5y9	8.4029	0.0067
					(K)SLLRPDFHVSAQNCWVR(K)	2085.04	3	0.0192	9.1973	Carbamidomethyl C (14)	6.16	16.4629	6621	b6b7y8	36.0144	0.0077
					(I)VTTLNEAK(V)	875.483	1	0.0018	2.0878		0	13.9061	4591	y3y3°y4y4*y5y7y8	13.517	0.006
					(V)TTLNEAK(V)	776.415	1	-0.0014	-1.7493		0	13.9077	32804	b4b5b5°y3y3°y4y4*y5y7	15.3831	0.0081
					(T)TLNEAK(V)	675.367	1	0.0019	2.8427		0	13.9021	2236	y3y3°y4y4*y5	15.9555	0.0073
					(R)QLLNESNEFVGDK(V)	1474.72	2	0.007	4.7145		0	15.5468	10697		0	0
					(K)VAYALQQGLK(V)	1073.6	2	-0.0105	-9.7542		0	15.0948	1366		0	0
					(V)AYALQQGLK(V)	991.557	1.28	0.0034	3.4217		0	15.077	4808	y3y4y4*y5y5*y6y7y7*y8y8*y9	8.0676	0.0157
					(A)YALQQGLK(V)	920.52	1.45	-0.003	-3.2516		0	15.0754	30946	y3y4y4*y5y5*y6y7y7*y8y8*	8.4239	0.0175
					(Y)ALQQGLK(V)	757.457	1	-0.0046	-6.0256		0	15.0824	10823	b3b5b6b6*y3y4y4*y5y5*y6y7y7*	13.4475	0.0121
					(K)VIAC(I)	444.228	1	0.0058	13.1634	Carbamidomethyl C (4)	0	15.9379	1667	b4	5.971	0.0063
					(K)VIACI(G)	557.312	1	0.0028	4.9946	Carbamidomethyl C (4)	0	15.932	2582	b4	5.971	0.0122
					(I)ACIGETLEQR(E)	1176.57	1.82	0.0073	6.2188	Carbamidomethyl C (2)	0	15.9361	10566	y3y3°y4y5y5°y6y6°y7y7°y8y8°y9y10	9.7376	0.0099
					(A)CIGETLEQR(E)	1105.53	1.67	0.0085	7.7165	Carbamidomethyl C (1)	0	15.9367	2412	y3y3°y4y5y5°y6y6°y7y7°y8y8°y9	9.9705	0.0096
					(C)IGETLEQR(E)	945.5	1	0.0079	8.3711		0	15.9409	1590	b3y3y3°y4y5y5°y6y6°y7y7°y8y8°	13.3288	0.0065
					(I)GETLEQR(E)	832.416	1	-0.0009	-1.1066		0	15.9411	7383	b4b4°b5b5°y3y3°y4y5y5°y6y6°y7y7°	8.9106	0.0084
					(E)TLEQR(E)	646.352	1	-0.0008	-1.1823		0	15.9435	1998	y3y3°y4y5y5°	8.8045	0.0039
					(T)LEQR(E)	545.304	1	0.0016	2.9595		0	15.9388	1537	y3y3°y4	9.7173	0.006
					(L)EQR(E)	432.22	1	0.0043	9.8974		0	15.9366	2698	y3y3°	8.9903	0.0095
					(R)EAGTTTA(V)	632.289	1	0.0087	13.7667		0	13.3677	1114	b7b7°	15.284	0.0128
					(R)EAGTTTAVVAEQTK(A)	1387.71	2	0.0035	2.4872		0	13.3482	4773		0	0
					(A)VVAEQTK(A)	774.436	1	0.0066	8.5299		0	13.3466	1390	y3y3*y3°y4y4*y4°y5y5°y6y6*y7	17.0479	0.0082
					(V)VAEQTK(A)	675.367	1	-0.0038	-5.5972		0	13.3476	3387	y3y3*y3°y4y4*y4°y5y5°y6y6*	17.6691	0.0074
					(V)AEQTK(A)	576.299	1	0.0037	6.479		0	13.3458	2902	b3b4b4°y3y3*y3°y4y4*y4°y5y5°	20.5104	0.0112
					(K)VATPAQAQEVHADLR(K)	1587.82	2.97	0.0029	1.8393		0	13.9926	36202		0	0
					(K)VATPAQAQEVHADLRK(W)	1715.92	3	0.0101	5.8613		0	13.5022	5169		0	0
					(V)ATPAQAQEVHADLR(K)	1506.77	2	0.0022	1.4401		0	13.9952	10436	b5b5°b6b6°b8b8*b12y3y3°y4y5y5°y6y7y7°y8y8*y8°y9y10y10*y10°y11y11°y12y12*y13y13°y14y14°	14.8155	0.0059
					(A)TPAQAQEVHADLR(K)	1435.73	2.57	-0.0006	-0.4292		0	13.9925	69246	b4b4*b4°b6b8b11y3y3°y4y5y5°y6y7y7°y8y8*y8°y9y10y10*y10°y11y11°y12y12*y13y13°	14.1218	0.008
					(T)PAQAQEVHADLR(K)	1334.68	2.36	0.005	3.7176		0	13.9957	133084	b4b4*b5*b6b6*b7b7*y3y3°y4y5y5°y6y7y7°y8y8*y8°y9y10y10*y10°y11y11°y12y12*	15.204	0.0057
					(T)PAQAQEVHADLRK(W)	1462.78	2.46	0.0123	8.4079		0	13.5015	11323	y3y5y6y7y8y13	11.7306	0.0079
					(A)QAQEVHADLR(K)	1166.59	2	0.0063	5.4345		0	13.9947	10404	b3b3*b4b4*b4°b5b5*b5°b6b7b7*b7°b8b8°y3y3°y4y5y5°y6y7y7°y8y8*y8°y9y10y10*y10°	18.8482	0.006
					(Q)AQEVHADLR(K)	1038.53	1.8	0.0083	8.0083		0	13.9951	8568	b3b4b4°b5b5°b6y3y3°y4y5y5°y6y7y7°y8y8*y8°y9	15.1054	0.0051
					(Q)AQEVHADLRK(W)	1166.63	2	0.0072	6.1321		0	13.5002	2067	y3y5y6y7y8	11.8703	0.0087
					(A)QEVHADLR(K)	967.496	1.46	0.0044	4.5797		0	13.9979	2198	b3b4b4°y3y3°y4y5y5°y6y7y7°y8y8*y8°	16.5652	0.0056
					(Q)EVHADLR(K)	839.437	1.33	-0.0005	-0.5863		0	13.991	2484	b3b3°b4b4°b5y3y3°y4y5y5°y6y7y7°	15.3735	0.0078
					(E)VHADLR(K)	710.394	1.64	0.0011	1.5496		0	13.9992	4415	y3y3°y4y5y5°y6	15.2483	0.0032
					(V)HADLR(K)	611.326	1.35	0.0001	0.1879		0	13.9972	7483	b3b3°y3y3°y4y5y5°	15.1468	0.0033
					(V)AASVR(I)	503.294	1	0.0043	8.4997		0	15.3445	1402	y5	11.2814	0.0181
					(R)IIY(G)	390.239	1	0.0051	12.9832		0	13.9243	2301		0	0
					(I)IYGGSVNGGNCK(E)	1226.55	2	0.0058	4.7017	Deamidation N (7), Carbamidomethyl C (11)	0	13.9076	1733	y3y3*y5y5*y6y6*y7y8y9y11y11°	14.7079	0.0161
					(I)YGGSVNGGNCK(E)	1113.46	1.71	0.0014	1.285	Deamidation N (6), Carbamidomethyl C (10)	0	13.9109	29735	y3y3*y5y5*y6y6*y7y8y9y11y11°	14.7079	0.0136
					(G)GSVNGGNCK(E)	893.378	1	0.0051	5.7354	Deamidation N (4), Carbamidomethyl C (8)	0	13.9091	1094	y3y3*y5y5*y6y6*y7y8y9	15.8684	0.0162
					(L)VGGASLK(A)	631.377	1	-0.0006	-0.8745		0	17.8942	2488	y5y6y7	17.7693	0.0063
					(V)GGASLK(A)	532.309	1	0.0027	5.0006		0	17.8897	3136	y5y6	7.1678	0.0033
					(K)AEFV(D)	447.224	1	0.0029	6.4588		0	17.8183	4604	b3	8.9113	0.0051
					(K)AEFVD(I)	562.251	1	0.0043	7.7288		0	17.8143	2652	b3b5b5°	19.7557	0.0081
					(K)AEFVDI(I)	675.335	1	0.0027	3.9707		0	17.8178	4697	b3b5b5°b6	20.4708	0.0077
					(K)AEFVDII(N)	788.419	1	-0.0045	-5.6854		0	17.8112	1996	b3b5b5°b6	20.4708	0.0126
					(K)AEFVDIINAATVK(K)	1372.75	2	0.0069	5.0319		0	17.82	5617		0	0
					(E)FVDIINAATVK(K)	1190.68	1.85	0.0052	4.4091		0	17.8203	10601	y3y3°y4y4°y5y5°y6y6*y6°y7y8y9y10y10*y11	16.9925	0.0107
					(D)IINAATVK(K)	829.514	1	-0.0018	-2.1448		0	17.8146	1872	y3y3°y4y4°y5y5°y6y6*y6°y7y8	18.0432	0.0133
					(I)INAATVK(K)	716.43	1	-0.0074	-10.3501		0	17.816	8026	b4b4*b6b6*y3y3°y4y4°y5y5°y6y6*y6°y7	20.4107	0.0134
					(I)NAATVK(K)	603.346	1	-0.0024	-3.8969		0	17.8155	5818	y3y3°y4y4°y5y5°y6y6*y6°	19.9341	0.0141
					(K)IVTTLNEAK(V)	970.557	2	0.0039	4.0477		0	13.9108	3780		0	0
02.02 Gluconeogenesis
02.10 TCA pathway
02.13 Respiration
ATP synthase beta subunit Fragment [Rhizobium sp]	D4P0K3	463	313	152.88
					(K)IGLFGGAGVGK(T)	975.562	1.94	0.0097	9.949		5.464	16.6395	19505	b5b6y3y4y8y9y10	12.7002	0.0049
					(L)FGGAGVGK(T)	692.373	1.12	0.0047	6.7851		0	16.6448	6419	y3y4y8	13.8561	0.0082
					(F)GGAGVGK(T)	545.304	1	0.0062	11.3915		0	16.6452	4343	y3y4	13.9247	0.0104
					(I)GLFGGAGVGK(T)	862.478	1	0.009	10.4001		0	16.6445	4966	y3y4y8y9y10	11.7008	0.0066
similar to predicted probable ATP synthase 24 kDa subunit, mitochondrial-like [Glycine max] 99%	C6TBQ0	936	630	988.20
					(K)ITIDPEDPAAVSHYAK(V)	1726.86	2.16	-0.0036	-2.1091		6.9856	15.3393	0	b4y3y4y5y6y7y8y9y12y13y16	5.4871	0.0043
					(R)TYLLTLK(E)	851.524	1.12	-0.0042	-4.9102		6.9269	16.7091	0	b3b4b5b5°y3y4y5y6	8.6217	0.0062
					(K)YEEELELK(V)	1052.51	1.55	0.0008	0.7286		6.1114	15.0929	0	b3y6y6°y7y8	14.5262	0.004
					(K)FETAIGILK(K)	991.582	1.57	0.0006	0.6463		6.0898	17.0821	0	y4y7y8	9.1884	0.0018
					(K)DALEAMETQKK(R)	1263.62	2	-0.0016	-1.2885		5.878	16.5013	0	b3b4b4°b5b5°b6y6y6*	33.8467	0.0176
					(E)TAIGILK(K)	715.471	1	0.0042	5.9371		0	17.0813	0	b4b4°b5y4y7	9.119	0.0096
					(I)TIDPEDPAAVSHYAK(V)	1613.78	2	0.0069	4.2892		0	15.3329	0	b3y3y4y5y6y7y8y9y12y13	6.5887	0.0079
					(T)IDPEDPAAVSHYAK(V)	1512.73	2	0.0104	6.8749		0	15.33	0	y3y4y5y6y7y8y9y12y13	5.9558	0.0108
					(I)DPEDPAAVSHYAK(V)	1399.65	2	0.0047	3.3322		0	15.3326	0	b3b3°b4y3y4y5y6y7y8y9y12y13	7.0309	0.0075
					(D)PEDPAAVSHYAK(V)	1284.62	2	0.0015	1.173		0	15.3332	0	y3y4y5y6y7y8y9y12	5.8676	0.0082
					(Y)LLTLK(E)	587.413	1	-0.0008	-1.3179		0	16.7079	0	y3y4y5	12.2788	0.0024
					(L)LTLK(E)	474.329	1	0.0012	2.5085		0	16.7093	0	y3y4	12.1814	0.0041
					(E)EELELK(V)	760.409	1	0.0018	2.3525		0	15.0924	0	b3b3°b4y6y6°	5.8881	0.0063
					(K)FETAIGILK(K)	973.572	2	0.0059	6.0658		0	17.0842	0		0	0
02.16 Fermentation
similar to alcohol dehydrogenase 1 [Glycine max] (97%)	C6TA60	629	463	3152.38
					(R)ILGHEASGIVESVGK(G)	1495.81	2	-0.0063	-4.2012		8.1637	14.9498	198348	b4b5b5°b6b6°b7b7°b8b8°b9b10b11b12b12°b13b15b15°y3y4y4°y5y5°y6y6°y8y9y10y11y11°y12y13y13°y14y15	9.5959	0.0073
					(K)SEESNLCELLR(I)	1349.64	1.91	-0.0016	-1.1782	Carbamidomethyl C (7)	7.6131	16.8632	85714.1	b3b3°b5b5*b6b6°b9y3y4y5y6y7y7*y8y8°y9y9°	6.3368	0.0087
					(R)TDVYWWDAK(G)	1183.54	1.53	0	0.0413		7.4527	17.2624	38998	b3b5b7y3y4y5y6y7y8y9	3.2685	0.0073
					(K)QFGVTDFVNPK(D)	1251.64	1.96	-0.0003	-0.2502		7.3283	16.6241	50401	b3b11y3y4y4*y5y6y7y8y9y11	15.292	0.0091
					(R)TDIPGVVEK(Y)	957.525	1.03	-0.0083	-8.708		7.172	14.5261	125292	b3b5y3y5y6y6°y7y7°y8	10.7468	0.0096
					(R)IIGVDLLTNR(F)	1113.66	1.86	-0.0055	-4.9693		7.043	17.426	79614	y3y3*y4y4*y4°y5y5*y5°y6y6*y6°y7y7*y9y10	16.0804	0.0064
					(K)INPAAPLDK(V)	938.531	1.11	-0.0112	-11.889		7.0096	14.4134	38615	b4b5b5*y4y4°y5y5°y6y7y9	9.8018	0.0089
					(K)ILFNSLCR(T)	1022.55	1.64	-0.0016	-1.5619	Carbamidomethyl C (7)	6.9858	16.391	26190.2	y3y5y5*y5°y6y6°y7y7*	10.4746	0.012
					(Q)FGVTDFVNPK(D)	1123.58	1.91	-0.0013	-1.1892		6.9073	16.8394	9313.92	y3y5y6y7y9	13.1006	0.0063
					(K)GQTPLFPR(I)	915.505	1.03	-0.0065	-7.075		6.8152	15.4163	31622	y3y4y5y6y6°	8.5306	0.0037
					(K)KDAEFK(T)	737.383	2	0.0039	5.2467		6.5466	14.9486	1387	b3b6y4y5y6	22.3934	0.0115
					(R)AAVAWEAGKPLSIETIEVAPPQK(G)	2405.31	2.3	0.0066	2.7489		6.4904	17.1404	6164	b4b5b6y3y4y5y7y23	11.7817	0.0081
					(K)QFGVTDFVNPK(D)	1331.6	2	0.0174	13.0571	Phosphoryl STY (5)	6.4013	16.8619	9121	y3y5y7-HPO3y9-HPO3y10-HPO3	12.5517	0.0181
					(R)AAVAWEAGKPLSIETIEVA(P)	1937.04	2	0.005	2.6043		0	17.137	6811	b4b5b6	13.746	0.0123
					(I)LFNSLCR(T)	909.461	1.25	-0.0016	-1.7957	Carbamidomethyl C (6)	0	16.3862	6470.69	y3y5y5*y5°y6y6°y7y7*	10.4746	0.0145
					(L)FNSLCR(T)	796.377	1.07	-0.0053	-6.6164	Carbamidomethyl C (5)	0	16.3882	34889.2	y3y5y5*y5°y6y6°	10.2452	0.0149
					(F)NSLCR(T)	649.309	1	-0.004	-6.0913	Carbamidomethyl C (4)	0	16.3891	7630.44	y3y5y5*y5°	10.2559	0.0169
					(N)SLCR(T)	535.266	1	-0.0009	-1.734	Carbamidomethyl C (3)	0	16.387	2595.64	y3	18.9637	0.021
					(S)LCR(T)	448.234	1	0.0012	2.6768	Carbamidomethyl C (2)	0	16.3885	1199.33	y3	18.9637	0.0195
					(R)TDVY(W)	479.214	1	0.0015	3.0457		0	17.2658	2259	b3	3.4431	0.0064
					(R)TDVYW(W)	665.293	1	0.0106	16.0028		0	17.2626	1391	b3b5	3.3365	0.007
					(R)TDVYWWDAK(G)	1165.53	2	-0.0011	-0.9322		0	17.2679	3152		0	0
					(T)DVYWWDAK(G)	1082.49	1	0.001	0.9486		0	17.2657	1084	b3y3y4y5y6y7y8	4.2062	0.0103
					(D)VYWWDAK(G)	967.467	1.19	-0.0034	-3.5455		0	17.2634	10226	b3y3y4y5y6y7	4.6643	0.0046
					(V)YWWDAK(G)	868.399	1	-0.0055	-6.3521		0	17.2603	20614	b2b3b4b5y3y4y5y6	10.0104	0.0075
					(Y)WWDAK(G)	705.336	1	-0.0059	-8.3466		0	17.2615	10632	b3b4b4°y3y4y5	15.3264	0.009
					(W)WDAK(G)	519.256	1	-0.001	-1.8761		0	17.2567	4057	b2b3y3y4	6.5157	0.0067
					(K)GQTPLFPR(I)	897.494	2	-0.005	-5.585		0	15.4172	12409		0	0
					(T)PLFPR(I)	629.377	1.18	-0.0057	-8.9901		0	15.4141	103377	b4y3y4y5	17.9934	0.0052
					(P)LFPR(I)	532.324	1	-0.0046	-8.6304		0	15.4134	9180	b3y3y4	4.302	0.006
					(L)FPR(I)	419.24	1	-0.0038	-9.1359		0	15.4153	10379	y3	5.558	0.0038
					(R)ILGHE(A)	550.298	1	-0.0007	-1.2238		0	14.956	1103	b4b5b5°	13.9187	0.0034
					(R)ILGHEA(S)	621.336	1	-0.0014	-2.233		0	14.953	1471	b4b5b5°b6b6°	11.9936	0.0059
					(R)ILGHEAS(G)	708.367	1.32	-0.0044	-6.2333		0	14.9426	2244	b4b5b5°b6b6°b7b7°	11.8857	0.0093
					(R)ILGHEASG(I)	765.389	1.09	-0.0057	-7.4204		0	14.9571	12876	b4b5b5°b6b6°b7b7°b8b8°	10.7887	0.0076
					(R)ILGHEASGI(V)	878.473	1	-0.0077	-8.8147		0	14.9573	9193	b4b5b5°b6b6°b7b7°b8b8°b9	10.3948	0.0074
					(I)LGHEASGIVESVGK(G)	1382.73	2	0.0004	0.2747		0	14.957	16670	b3b4b4°b5b5°b6b6°b7b7°b8b8°y3y4y4°y5y5°y6y6°y8y9y10y11y11°y12y13y13°y14	9.6967	0.006
					(L)GHEASGIVESVGK(G)	1269.64	2	0.0005	0.4283		0	14.9573	12573	b3b3°b4b5b5°b6b6°b8y3y4y4°y5y5°y6y6°y8y9y10y11y11°y12y13y13°	13.1909	0.0074
					(G)HEASGIVESVGK(G)	1212.62	2	0.0015	1.2435		0	14.9548	3852	b7b7°y3y4y4°y5y5°y6y6°y8y9y10y11y11°y12	9.767	0.0066
					(A)SGIVESVGK(G)	875.483	1	-0.0018	-2.0253		0	14.9563	1177	b4b4°b5b5°b6y3y4y4°y5y5°y6y6°y8y9	16.5533	0.0064
					(V)ESVGK(G)	519.277	1	-0.0056	-10.7903		0	14.9581	12180	b3y3y4y4°y5y5°	5.7659	0.0087
					(E)SVGK(G)	390.235	1	-0.0029	-7.4574		0	14.9566	5716	y3y4y4°	4.6291	0.0093
					(K)SEESNL(C)	660.284	1	0.0044	6.6495		0	16.8681	2803.66	b3b3°b5b5*b6b6°	8.5599	0.0073
					(E)ESNLCELLR(I)	1133.56	1.77	0.001	0.9094	Carbamidomethyl C (5)	0	16.8611	5865.96	b3b3°b4b4°b5b5°y3y4y5y6y7y7*y8y8°y9y9°	8.9683	0.0106
					(E)SNLCELLR(I)	1004.52	1	-0.0016	-1.5691	Carbamidomethyl C (4)	0	16.8614	2573.55	b3b6y3y4y5y6y7y7*y8y8°	3.3098	0.0083
					(S)NLCELLR(I)	917.487	1	0.0014	1.4734	Carbamidomethyl C (3)	0	16.8601	1290.46	y3y4y5y6y7y7*	3.3545	0.0108
					(N)LCELLR(I)	803.444	1	-0.0012	-1.5199	Carbamidomethyl C (2)	0	16.8628	1738.71	y3y4y5y6	3.0389	0.0058
					(L)CELLR(I)	690.36	1	-0.0048	-6.8908	Carbamidomethyl C (1)	0	16.8632	5519.87	b3b3°b4b4°y3y4y5	15.1287	0.0078
					(C)ELLR(I)	530.33	1	-0.0021	-3.9092		0	16.8671	2794.45	y3y4	0.5218	0.002
					(E)LLR(I)	401.287	1	-0.0026	-6.4297		0	16.8625	1900.71	y3	0.6981	0.0034
					(K)INPAAPLDK(V)	921.504	2	0.0053	5.7416		0	14.4064	1742		0	0
					(N)PAAPLDK(V)	711.404	1.34	-0.007	-9.7935		0	14.4103	127960	b6y4y4°y5y5°y6y7	9.3944	0.0089
					(P)AAPLDK(V)	614.351	1	-0.006	-9.7715		0	14.4098	6583	y4y4°y5y5°y6	7.302	0.0069
					(A)APLDK(V)	543.314	1	-0.003	-5.5017		0	14.4083	6663	b4y4y4°y5y5°	7.8069	0.0066
					(R)IIGV(D)	383.265	1	-0.0016	-4.1289		0	17.4206	4702		0	0
					(R)IIGVDLL(T)	724.46	1	0.0014	1.9967		0	17.4119	1592		0	0
					(R)IIGVDLLTNR(F)	1095.65	2	-0.0076	-6.9086		0	17.4261	3911		0	0
					(I)IGVDLLTNR(F)	1000.58	1.69	-0.0004	-0.3699		0	17.4268	17266	b4b4°b5y3y3*y4y4*y4°y5y5*y5°y6y6*y6°y7y7*y9	15.4202	0.0134
					(I)GVDLLTNR(F)	887.495	1.01	-0.0043	-4.852		0	17.4265	144795	b6b6°b7b8b8*y3y3*y4y4*y4°y5y5*y5°y6y6*y6°y7y7*y8y8*	16.2662	0.0075
					(G)VDLLTNR(F)	830.473	1	0.0008	0.9125		0	17.427	3847	y3y3*y4y4*y4°y5y5*y5°y6y6*y6°y7y7*	17.2671	0.0073
					(D)LLTNR(F)	616.378	1	0.0012	1.9709		0	17.4267	5187	y3y3*y4y4*y4°y5y5*y5°	17.524	0.0075
					(L)LTNR(F)	503.294	1	-0.0012	-2.4263		0	17.4242	6264	y3y3*y4y4*y4°	18.5527	0.004
					(L)TNR(F)	390.21	1	-0.0024	-6.0407		0	17.4253	6638	y3y3*	8.4165	0.0013
					(K)QFGVTDFVNPK(D)	1233.63	2	-0.0033	-2.7143		0	16.6249	40119		0	0
					(F)GVTDFVNPK(D)	976.51	1	0.0013	1.3086		0	16.8465	1862.97	y3y5y6y7y9	13.1006	0.0067
					(V)TDFVNPK(D)	820.42	1	-0.0064	-7.8547		0	16.8425	3807.86	y3y5y6y7	14.3758	0.006
					(T)DFVNPK(D)	719.372	1	-0.0016	-2.1771		0	16.6125	1066	b3y3y4y4*y5y6	13.7606	0.0139
					(D)FVNPK(D)	604.345	1	0.0004	0.6236		0	16.6157	1144	b3y3y4y4*y5	15.069	0.0105
					(V)NPK(D)	358.209	1	0.0003	0.851		0	16.6222	1935	b3y3	0.9795	0.0115
					(R)TDIPGVVEK(Y)	939.515	2	-0.0126	-13.3829		0	14.5221	1421.16		0	0
					(T)DIPGVVEK(Y)	856.477	1	-0.0082	-9.5276		0	14.5273	2508.2	y3y5y6y6°y7y7°y8	5.2812	0.0058
					(D)IPGVVEK(Y)	741.451	1.33	-0.007	-9.4641		0	14.5446	17428.5	y3y5y6y6°y7y7°	5.6107	0.0141
					(I)PGVVEK(Y)	628.366	1.06	-0.0034	-5.3363		0	14.5265	105965	b4b5b5°y3y5y6y6°	7.8569	0.0105
					(P)GVVEK(Y)	531.314	1	-0.0007	-1.2971		0	14.5241	2996.95	y3y5	6.503	0.0047
					(R)AAVAWEAGKPLSIETIEV(A)	1866	2	0.0123	6.5694		0	17.1358	2092	b4b5b6	13.746	0.0131
similar to alcohol dehydrogenase 1 [Glycine max] (97%)	C6TA60	644	461	1561.93
					(R)ILGHEASGIVESVGK(G)	1495.81	2.08	-0.0126	-8.4129		7.4654	14.8247	81624	b4b5b6b7b7°b8b8°b9b9°b10b15y3y4y5y5°y6y8y9y10y11y12y13y14y15	6.2845	0.0072
					(R)TDIPGVVEK(Y)	957.525	1.03	0.0024	2.4666		7.2178	14.4039	72418	b5b6b7b8y3y4y5y6y6°y7y8	14.636	0.0091
					(R)TDVYWWDAK(G)	1183.54	1.62	0.0046	3.9279		6.8948	17.1536	22722	b3b4b5y3y3°y4y4°y5y6y7y8y9	12.8524	0.0075
					(K)SEESNLCELLR(I)	1349.64	1.93	0.0022	1.6374	Carbamidomethyl C (7)	6.866	16.7526	44121	b3b3°b4b6b6°y3y4y4°y6y7y8y9	12.0168	0.0103
					(R)IIGVDLLTNR(F)	1113.66	1.88	0.0022	1.9448		6.8377	17.3082	47953	b5y3y3*y3°y4y4*y5y5*y5°y6y6*y7y9y10	9.8909	0.005
					(K)QFGVTDFVNPK(D)	1251.64	2	0.0033	2.626		6.796	16.5094	23802	b3b11y3y5y6y7y8y9y11	13.9942	0.007
					(K)INPAAPLDK(V)	938.531	1.26	-0.0026	-2.7257		6.4998	14.2966	11096	b5b5*y4y5y5°y6y7y7°y9	15.6864	0.01
					(K)ILFNSLCR(T)	1022.55	1.59	-0.0036	-3.5178	Carbamidomethyl C (7)	6.2131	16.2721	15974	y3y5y5*y7	18.9688	0.0119
					(K)GQTPLFPR(I)	915.505	1	-0.004	-4.3442		5.97	15.282	13621	y3y4y6y6°	10.3437	0.006
					(L)FNSLCR(T)	796.377	1.06	-0.004	-4.984	Carbamidomethyl C (5)	0	16.2696	31722	y3y5y5*	21.8127	0.016
					(F)NSLCR(T)	649.309	1	-0.0065	-9.9416	Carbamidomethyl C (4)	0	16.2703	6366	y3y5y5*	21.8127	0.0153
					(N)SLCR(T)	535.266	1	0.0009	1.6288	Carbamidomethyl C (3)	0	16.2684	2779	y3	37.4808	0.022
					(R)TDVY(W)	479.214	1	0.0059	12.2274		0	17.1543	1300	b3b4	14.7576	0.0095
					(R)TDVYWWDAK(G)	1165.53	2	-0.0019	-1.6185		0	17.1488	1908		0	0
					(D)VYWWDAK(G)	967.467	1.16	0.0013	1.3125		0	17.1537	7429	b3y3y3°y4y4°y5y6y7	13.8918	0.0065
					(V)YWWDAK(G)	868.399	1	0.0016	1.8239		0	17.1527	14560	b2b3y3y3°y4y4°y5y6	12.0924	0.0066
					(Y)WWDAK(G)	705.336	1	0.0007	1.0107		0	17.1517	7294	b2b3b4y3y3°y4y4°y5	12.6156	0.0082
					(W)WDAK(G)	519.256	1	0.0027	5.2495		0	17.1521	3158	b2y3y3°y4y4°	15.2042	0.0073
					(K)GQTPLFPR(I)	897.494	2	-0.0016	-1.7966		0	15.2812	8068		0	0
					(Q)TPLFPR(I)	730.425	1.21	-0.0024	-3.3353		0	15.2815	27801	b3y3y4y5y6y6°	9.249	0.0061
					(T)PLFPR(I)	629.377	1.18	-0.002	-3.1113		0	15.2824	92276	b3b4y3y4	10.4464	0.0097
					(L)FPR(I)	419.24	1	-0.0036	-8.6589		0	15.2818	7521	y3	20.4414	0.0088
					(R)ILGHEASG(I)	765.389	1	-0.0049	-6.3751		0	14.828	5013	b4b5b6b7b7°b8b8°	7.8836	0.0075
					(R)ILGHEASGI(V)	878.473	1	-0.0028	-3.2368		0	14.8285	3732	b4b5b6b7b7°b8b8°b9b9°	7.1213	0.0067
					(G)HEASGIVESVGK(G)	1212.62	2	0.0057	4.707		0	14.8232	1121	b5b5°b6b7b7°y3y4y5y5°y6y8y9y10y11y12	13.8338	0.007
					(I)VESVGK(G)	618.346	1.18	-0.0069	-11.1865		0	14.8282	10258	b3y3y4y5y5°y6	7.0846	0.0029
					(V)ESVGK(G)	519.277	1	-0.0039	-7.5165		0	14.8269	5262	y3y4y5y5°	5.9983	0.0024
					(E)SVGK(G)	390.235	1	0.0008	2.024		0	14.8285	2337	y3y4	2.19	0.001
					(K)SEESNL(C)	660.284	1	0.0058	8.7698		0	16.7513	1164	b3b3°b4b6b6°	14.6799	0.0148
					(K)SEESNLCELLR(I)	1331.63	2	-0.0008	-0.6199	Carbamidomethyl C (7)	0	16.7518	4800		0	0
					(E)ESNLCELLR(I)	1133.56	1.79	0.0022	1.968	Carbamidomethyl C (5)	0	16.7534	3506	y3y4y4°y6y7y8y9	9.6758	0.0055
					(E)SNLCELLR(I)	1004.52	1	-0.0004	-0.3745	Carbamidomethyl C (4)	0	16.7527	1204	y3y4y4°y6y7y8	8.7353	0.0063
					(N)LCELLR(I)	803.444	1	0.0025	3.0853	Carbamidomethyl C (2)	0	16.75	1172	y3y4y4°y6	7.1438	0.0078
					(L)CELLR(I)	690.36	1	-0.0043	-6.1666	Carbamidomethyl C (1)	0	16.7513	3551	y3y4y4°	8.2345	0.0062
					(K)INPAAPLDK(V)	921.504	2	0.0037	4.0054		0	14.2862	1082		0	0
					(N)PAAPLDK(V)	711.404	1.4	-0.0033	-4.5925		0	14.2889	59781	y4y5y5°y6y7y7°	8.6469	0.006
					(A)APLDK(V)	543.314	1	0.0038	7.0141		0	14.2918	3159	b4y4y5y5°	19.6774	0.0079
					(R)IIGV(D)	383.265	1	0.0018	4.7422		0	17.3044	2848		0	0
					(R)IIGVD(L)	498.292	1	0.0038	7.5749		0	17.3035	2619	b5	6.1701	0.0005
					(R)IIGVDLLTNR(F)	1095.65	2	0.0021	1.9445		0	17.3114	3166		0	0
					(I)IGVDLLTNR(F)	1000.58	1.69	0.0044	4.4273		0	17.3097	10229	b4b4°b5y3y3*y3°y4y4*y5y5*y5°y6y6*y7y9	10.6182	0.0053
					(G)VDLLTNR(F)	830.473	1	0.0022	2.5983		0	17.3098	1884	y3y3*y3°y4y4*y5y5*y5°y6y6*y7	10.6624	0.0042
					(V)DLLTNR(F)	731.405	1	-0.0002	-0.3119		0	17.3079	13331	b3b3°b4b4°y3y3*y3°y4y4*y5y5*y5°y6y6*	14.9344	0.0049
					(D)LLTNR(F)	616.378	1	0.0046	7.487		0	17.3091	3037	y3y3*y3°y4y4*y5y5*y5°	11.7005	0.0051
					(L)TNR(F)	390.21	1	0.0009	2.4163		0	17.3077	4165	y3y3*y3°	15.1809	0.0067
					(K)QFGVTDFVNPK(D)	1233.63	2	0.0071	5.7161		0	16.5097	21795		0	0
					(F)GVTDFVNPK(D)	976.51	1	0.0088	8.989		0	16.511	1252	y3y5y6y7y8y9	14.9457	0.0073
					(T)DIPGVVEK(Y)	856.477	1	0.0022	2.6152		0	14.4041	1553	y3y4y5y6y6°y7y8	11.2081	0.0039
					(D)IPGVVEK(Y)	741.451	1.34	-0.0009	-1.237		0	14.4034	6684	y3y4y5y6y6°y7	11.5896	0.0042
					(I)PGVVEK(Y)	628.366	1.06	-0.0014	-2.1534		0	14.4041	61131	b4b5b5°y3y4y5y6y6°	11.1097	0.0035
					(P)GVVEK(Y)	531.314	1	0.0015	2.8436		0	14.4026	1752	y3y4y5	13.6257	0.0021
					(I)LFNSLCR(T)	909.461	1.21	-0.0054	-5.974	Carbamidomethyl C (6)	0	16.2732	6577	y3y5y5*y7	18.9688	0.0109
02.30 Photosynthesis
similar to chlorophyll a/b-binding protein [Glycine max] (99%)	C6TLM4	954	644	889.59
					(R)IAGGPLGEVTDPIYPGGSFDPLGLADDPEAFAELK(V)	3528.74	3	0.0356	10.0953	20.1885	6.743	PLGS Databank Search	Pass One Match	19.6534	0.0089	10293,
					(K)FGEAVWFK(A)	983.499	2	0.0089	9.0187	17.2945	5.8976	PLGS Databank Search	Pass One Match	18.6896	0.0097	10293,
					(K)YLGPFSGEPPSYLTGEFPGDYGWDTAGLSADPETFAR(N)	3967.8	3	-0.0408	-10.2722	19.4962	5.3424	PLGS Databank Search	Pass One Match	29.7499	0.0234	10293,
					(Y)PGGSFDPLGLADDPEAFAELK(V)	2146.03	2	0.0218	10.1615	20.1826	0	PLGS Databank Search	In Source Fragment	21.0362	0.0098	10293,
					(I)YPGGSFDPLGLADDPEAFAELK(V)	2309.1	2	0.0301	13.0258	20.1882	0	PLGS Databank Search	In Source Fragment	23.5981	0.0106	10293,
02.99 Others
similar to formate dehydrogenase [Phaseolus vulgaris] (93%)	C6T9Z5	578	408	472.75
					(K)IVGVFYK(G)	825.487	1	-0.0011	-1.3364		6.4153	15.7551	15264	b4y3y4y5y6	17.3817	0.007
					(R)NFLPGYHQAVK(G)	1273.67	2	0.0017	1.348		6.3761	14.6763	19507	b3y5y8y9y11	11.5937	0.0099
					(K)GEDFPEQNYIVK(E)	1438.68	2	-0.0008	-0.5464		6.0917	15.643	22287	b3b5y3y6y7y7*y8	14.4611	0.0131
					(K)CDVIVINTPLTEQTR(G)	1758.91	2.18	-0.0023	-1.3043	Carbamidomethyl C (1)	6.0278	16.9271	9346	b3b4b5y7y9y10	15.0366	0.0058
					(K)GEWNVAGIAHR(A)	1209.61	2	0.004	3.2811		5.9412	15.0547	14015	y3y5y6y7y8	7.1781	0.0073
					(K)FEEDLDAMLPK(C)	1323.61	1.93	0.0107	8.0982	Oxidation M (8)	5.8312	15.7728	34889	y3y5y6y7y8y9	13.5689	0.0081
					(R)EWLESQGHQYIVTDDKEGPDSELEK(H)	2932.35	3.11	0.0319	10.8783		4.8876	15.3719	21565	y3y5y9y9°	20.5781	0.017
					(V)GVFYK(G)	613.334	1	-0.0025	-4.1171		0	15.7575	7924	y3y4y5	16.7076	0.0058
					(F)LPGYHQAVK(G)	1012.56	2	0.0103	10.1306		0	14.679	1102	y5y8y9	12.5248	0.0136
					(L)PGYHQAVK(G)	899.473	1	-0.0045	-4.9786		0	14.677	3749	b3y5y8	13.1808	0.0138
					(V)AGIAHR(A)	624.358	1	-0.0049	-7.8803		0	15.0525	2540	y3y5y6	7.6254	0.0087
					(A)GIAHR(A)	553.321	1	0.0036	6.4951		0	15.0515	1679	y3y5	7.7664	0.0105
					(I)AHR(A)	383.215	1	0.0044	11.5388		0	15.0593	1249	y3	10.2341	0.0184
					(K)FEEDLDAMLPK(C)	1305.6	2	0.0147	11.2466	Oxidation M (8)	0	15.7686	1238		0	0
					(E)EDLDAMLPK(C)	1047.5	1	0.0063	6.039	Oxidation M (6)	0	15.7709	2026	y3y5y6y7y8y9	13.5689	0.0092
					(K)GEDF(P)	449.167	1	0.0054	12.0435		0	15.6391	1899	b3	13.9807	0.0038
					(K)GEDFPEQNYIVK(E)	1420.67	2	-0.0007	-0.5078		0	15.64	1403		0	0
					(D)FPEQNYIVK(E)	1137.59	2	-0.0186	-16.3381		0	15.646	1700	y3y6y7y7*y8	15.1652	0.0144
					(I)VGVFYK(G)	712.403	1	-0.0008	-1.1779		0	15.7559	3732	y3y4y5y6	14.4849	0.0061
similar to formate dehydrogenase [Phaseolus vulgaris] (93%)	C6T9Z5	595	429	1062.16
					(K)IVGVFYK(G)	825.487	1.36	-0.0125	-15.1464		7.0851	15.8233	25863	b4y3y5y6	7.1124	0.0056
					(K)GEWNVAGIAHR(A)	1209.61	2.27	-0.0096	-7.9622		6.9313	15.1176	43458	b3y3y5y6y7y8y8*	10.1689	0.004
					(K)FEEDLDAMLPK(C)	1323.61	1.96	-0.0055	-4.1411	Oxidation M (8)	6.9133	15.8367	63825	b3b4y3y4y5y6y7y8y9y9°	10.6656	0.0087
					(K)GEDFPEQNYIVK(E)	1438.68	2	-0.0132	-9.1654		6.8811	15.6882	48874	b3b4y3y4y5y6y7y8y9y12	15.2759	0.0126
					(K)CDVIVINTPLTEQTR(G)	1758.91	2	-0.0074	-4.2038	Carbamidomethyl C (1)	6.7699	16.9808	11050	b3b4b5y7y9y10y11	10.6197	0.0045
					(R)ILILMR(N)	758.496	1.3	-0.0042	-5.5282		6.6787	17.0088	7813	b3y4y5	3.6637	0.0043
					(R)NFLPGYHQAVK(G)	1273.67	2.08	-0.0108	-8.4662		6.6617	14.7317	57085	b3b3*y4y4*y5y8y9	13.2613	0.0133
					(K)GVLIVNNAR(G)	956.552	2	-0.0057	-6.0009	Deamidation N (6)	6.0816	15.0615	1841	y3y4y6y7	10.2131	0.0136
					(I)LILMR(N)	645.412	1	-0.0014	-2.2143		0	17.0039	3111	y4y5	4.3966	0.0101
					(L)ILMR(N)	532.328	1	-0.006	-11.2058		0	17.0035	4799	y4	3.6916	0.0114
					(I)LMR(N)	419.243	1	-0.0028	-6.6814		0	17.0119	1361		0	0
					(R)NFL(P)	375.203	1	-0.0028	-7.4132		0	14.7346	4309	b3b3*	9.5975	0.0044
					(F)LPGYHQAVK(G)	1012.56	2	-0.0024	-2.4119		0	14.7339	3420	y4y4*y5y8y9	14.4694	0.0155
					(L)PGYHQAVK(G)	899.473	1.45	-0.0084	-9.3145		0	14.7323	16567	b3b5b5*b6b7b8y4y4*y5y8	14.2684	0.013
					(K)GEWNVAGIAHR(A)	1192.59	2	-0.007	-5.8545		0	15.1153	1556		0	0
					(E)WNVAGIAHR(A)	1023.55	2	-0.0079	-7.693		0	15.1158	3849	y3y5y6y7y8y8*	9.9491	0.0046
					(W)NVAGIAHR(A)	837.469	1.39	-0.0112	-13.3272		0	15.1219	1634	y3y5y6y7y8y8*	9.9491	0.0027
					(A)GIAHR(A)	553.321	1	-0.0057	-10.3126		0	15.1175	3275	y3y5	11.5981	0.004
					(I)AHR(A)	383.215	1	-0.0033	-8.5543		0	15.1176	2049	y3	10.6419	0.0015
					(K)FEEDLDAMLPK(C)	1305.6	2	0.0042	3.2043	Oxidation M (8)	0	15.8382	1516		0	0
					(E)EDLDAMLPK(C)	1047.5	1	-0.0061	-5.7987	Oxidation M (6)	0	15.8398	2492	y3y4y5y6y7y8y9y9°	10.037	0.0055
					(K)GEDF(P)	449.167	1	-0.0055	-12.2237		0	15.6824	3198	b3b4	13.3387	0.0217
					(K)GEDFPEQNYIVK(E)	1420.67	2	-0.0172	-12.122		0	15.6866	2121		0	0
					(E)DFPEQNYIVK(E)	1252.62	2	0.008	6.3633		0	15.681	1389	y3y4y5y6y7y8y9	16.1834	0.0153
					(V)FYK(G)	457.245	1	-0.0022	-4.9146		0	15.8276	1721	y3	9.2886	0.005
03 Cell growth/division
03.22 Cell cycle
similar to predicted nuclear migration protein nudC-like [Glycine max]	C6TKE3	726	490	287.69
					(R)FVTVEIK(K)	835.492	1	0.0003	0.3816		6.1929	15.5969	3095	b5y3y3°y5y6y7	13.3127	0.0112
					(K)GQPPIIEGEFYK(S)	1377.7	2	0.0067	4.8674		6.0668	16.2981	11508	y3y5y7y10	6.722	0.0101
					(Q)PPIIEGEFYK(S)	1192.62	2	0.0052	4.3994		0	16.2877	10062	b3y2y3y5y7y10	13.6622	0.0111
					(V)TVEIK(K)	589.356	1	-0.0016	-2.6353		0	15.6005	2787	b3y3y3°y5	12.9857	0.0053
03.30 Seed maturation
Seed maturation protein PM31 [Glycine max]	Q9XET1	1041	703	1033.76
					(R)VGDADDITSSLAHAHVDWR(E)	2064.97	2.83	0.0109	5.2993		6.8263	16.2539	114954	b17y2y4y5y6y10y11y12y13y14y16y17y18y19	7.3126	0.0161
					(K)ILQISGER(V)	915.526	1.37	-0.0002	-0.2252		6.2737	14.463	11152	y3y4y5y5°y6y8	11.2072	0.0014
					(R)DWCDPSSPFTDLWDPR(R)	1993.84	2	0.01	4.9963	Carbamidomethyl C (3)	6.1206	19.2762	18208	b2b3y3y5y6y9y12y16	16.3568	0.0113
					(V)GDADDITSSLAHAHVDWR(E)	1965.9	2.33	0.0186	9.4393		0	16.2553	5631	y4y5y6y10y11y12y13y14y16y17y18	7.723	0.0145
					(A)DDITSSLAHAHVDWR(E)	1722.82	2	0.0133	7.707		0	16.2513	4065	y4y5y6y10y11y12y13y14	8.9979	0.0177
					(D)DITSSLAHAHVDWR(E)	1607.79	2	0.0046	2.874		0	16.2474	1864	y4y5y6y10y11y12y13y14	8.9979	0.0215
					(I)TSSLAHAHVDWR(E)	1379.68	2.05	-0.0083	-5.9957		0	16.2507	8447	y4y5y6y10y11y12	8.9738	0.0174
					(T)SSLAHAHVDWR(E)	1278.63	2	0.0066	5.1663		0	16.2539	5918	y4y5y6y10y11	9.8275	0.0145
					(S)SLAHAHVDWR(E)	1191.6	2	0.0068	5.735		0	16.2471	2578	y4y5y6y10	8.4674	0.0218
					(K)ILQ(I)	355.234	1	0.0031	8.7788		0	14.4594	3213		0	0
					(R)VGDADDITSSLAHAHVD(W)	1704.78	2	0.0097	5.7084		0	16.25	6113	b17	6.7056	0.0245
04 Transcription
04.19 mRNA synthesis
similar to Helicase, C-terminal [Medicago truncatula] (97%)	C6T8X3	562	377	1148.96
					(R)ALGDYLGVK(V)	935.52	1.06	0.0014	1.5391		7.0789	16.0279	12505	y3y4y5y6y7y8	12.9384	0.0055
					(K)GLDVIQQAQSGTGK(T)	1401.73	2	0.0086	6.1123		7.0342	14.9207	27791	b4y3y4y4°y5y5°y6y6*y6°y7y8y8*y9y9*y9°y10	14.2057	0.0068
					(K)RDELTLEGIK(Q)	1173.65	2	0.006	5.1309		6.9941	15.3159	46288	b3b4b5b5°b6b7b8y3	17.123	0.0057
					(R)ILSSGVHVVVGTPGR(V)	1477.85	2	0.0092	6.1994		6.7574	14.9386	8386	y3y5y6y7y8y9y13y14	12.5217	0.0133
					(R)VFDMLR(R)	780.407	1	0.0009	1.1889		6.6644	16.3158	2026	b3y3y5	19.5809	0.0059
					(R)VLITTDLLAR(G)	1114.68	1.78	0.011	9.8367		6.5725	17.3516	5098	y4y5y6y7y9	11.8249	0.003
					(K)MLFDIQK(F)	894.475	1	0.007	7.8804		6.5267	16.6966	2194	b4y3y5y7	17.9976	0.0071
					(R)DELTLEGIK(Q)	1017.55	1	0.006	5.9288		6.1511	16.0896	2356	y3y6y7	24.8481	0.0049
					(K)GLDVIQQAQSGTGK(T)	1383.72	2	0.0088	6.3832		0	14.9223	3403		0	0
					(A)LGDYLGVK(V)	864.482	1.63	0.007	8.0439		0	16.0288	3236	y3y4y5y6y7y8	12.9384	0.0057
					(R)ILSSGVHVV(V)	892.525	2	0.0004	0.4723		0	14.9205	2427		0	0
					(I)LSSGVHVVVGTPGR(V)	1364.76	2	0.01	7.3462		0	14.938	2659	y3y5y6y7y8y9y13y14	12.5217	0.0138
					(L)SSGVHVVVGTPGR(V)	1251.68	2	0.0108	8.6203		0	14.9364	5660	y3y5y6y7y8y9y13	12.9328	0.0139
					(V)FDMLR(R)	681.339	1	0.006	8.8676		0	16.3158	1078	y3y5	8.6687	0.0052
					(L)TLEGIK(Q)	660.393	1	0.0002	0.3526		0	16.0869	1611	y3y6	27.7487	0.0051
					(T)TDLLAR(G)	688.399	1	0.0081	11.7444		0	17.3534	1705	y4y5y6	14.045	0.0037
					(L)FDIQK(F)	650.351	1	0.0025	3.8408		0	16.6982	1805	b3y3y5	23.6655	0.0066
					(K)GLDVI(Q)	498.292	1	0.0064	12.7928		0	14.9207	1412	b4	12.0416	0.0004
similar to Helicase, C-terminal [Medicago truncatula] (97%)	C6T8X3	566	376	352.1
					(R)ALGDYLGVK(V)	935.52	1.65	-0.0019	-1.9884		6.0916	16.0862	0	b8y3y4y5y7y8	14.1206	0.0058
					(R)VLITTDLLAR(G)	1114.68	1.92	-0.0002	-0.211		6.0746	17.377	0	y4y5y6y7y8y9y10	13.517	0.0052
					(K)RDELTLEGIK(Q)	1173.65	2.02	-0.0067	-5.6901		6.0052	15.3445	0	b3b4b5b5°b6b7y3y10	10.8408	0.0085
					(K)GLDVIQQAQSGTGK(T)	1401.73	2	-0.0019	-1.3784		5.9391	14.9715	0	b5y4y5y6y6*y7y8y8*y9y9*y10	11.368	0.0134
					(K)MFVLDEADEMLSR(G)	1587.7	2	0.0008	0.5088	Oxidation M (1), Oxidation M (10)	5.7336	16.3066	0	b3y3y7y9y10	17.5205	0.0073
					(R)VFDMLR(R)	780.407	1.38	-0.0012	-1.502		5.6223	16.4104	0	b3y3y5y5°	26.9354	0.017
					(K)VDWLTDK(M)	876.446	1.42	-0.0108	-12.2759		5.5532	15.9146	0	b3y3y4y6y7	19.5226	0.0286
					(R)DELTLEGIK(Q)	1017.55	1.64	0.0034	3.3737		5.0106	16.155	0	y3y4y7y9	19.8381	0.0222
					(L)GDYLGVK(V)	751.399	1	-0.0052	-6.8967		0	16.0836	0	y3y4y5y7	16.0951	0.0054
					(F)DMLR(R)	534.27	1	0.0047	8.7144		0	16.4188	0	y3	2.621	0.016
					(L)ITTDLLAR(G)	902.531	1.26	-0.0009	-0.9497		0	17.3749	0	y4y5y6y7y8	14.8013	0.0071
					(I)TTDLLAR(G)	789.447	1	-0.0013	-1.638		0	17.377	0	b3b3°y4y5y6y7	13.6775	0.007
					(K)GLDVIQQAQSGTGK(T)	1383.72	2	-0.0032	-2.2891		0	14.9697	0		0	0
05 Protein synthesis
05.01 Ribosomal proteins
ribosomal protein L22 family protein [Arabidopsis thaliana] (100%)	Q8LDU0	514	339	201.31
					(R)SGIISIPR(C)	842.509	1.02	-0.0036	-4.3064		6.0587	14.5522	1260706	b4b4°b5b5°b6b6°b8y3y4y4°	11.509	0.0104
					(R)QLQASEEPVSSPLSSPALLGSGK(E)	2282.19	3	-0.015	-6.5859		4.8996	17.1785	11520	b7b10b10*y22y23	18.7576	0.0157
					(I)SIPR(C)	472.288	1	-0.0031	-6.5811		0	14.5419	608812	y3y4y4°	19.2625	0.0057
					(S)IPR(C)	385.256	1	-0.0045	-11.629		0	14.5362	45534	y3	5.9185	0.0059
					(R)QLQASEEPVSSPLSSPALLGSG(K)	2136.08	2	-0.0199	-9.3173		0	17.1924	2407	b7b10b10*	23.4737	0.0092
similar to 60S ribosomal protein L12, putative [Ricinus communis] (96%)	C6T5N1	856	589	127.1
					(R)SMAKDLSGSIKEILGTCVSVGCTVDGK(D)	2812.39	2.74	-0.0144	-5.1195	Carbamidomethyl C (17), Carbamidomethyl C (22)	4.6967	18.408	0	b6b12b19b22y5y25	22.3085	0.0235
					(R)SMAKDLSGSIKEILGTCVSVGCTVDGKDPK(D)	3152.56	3.34	0.012	3.8165	Carbamidomethyl C (17), Carbamidomethyl C (22)	4.6501	18.9034	0	b22b24b24°y18	26.3428	0.01
					(K)DLQQEISDGDVEVPLD(-)	1851.79	2	0.0137	7.3825	Phosphoryl STY (7)	4.2281	17.0711	1191	b4b4*y6y9y9°b11-H3PO4	20.7805	0.0093
05.04 Translation factors
similar to eukaryotic translation initiation factor 5A2 [Glycine max] (99%)	C6SXH6	1036	696	511.68
					(K)CHFVGIDIFTAK(K)	1407.71	2	0.001	0.7323	Carbamidomethyl C (1)	6.5429	17.4348	0	b3b4b6b7b12y3y5y6y6°y8y8°y12	15.7388	0.0094
					(R)TDYQLIDIAEDGFLSLLTENGNTK(D)	2671.3	2.1	0.0214	8.0181	Deamidation N (20)	5.5276	21.4813	0	b5y5y7y10y24	17.8325	0.0105
					(K)CHFVG(I)	601.255	1	0.0028	4.716	Carbamidomethyl C (1)	0	17.4266	0	b3b4y3	16.3236	0.0103
06 Protein destination and storage
06.01 Folding and stability
Cu Zn superoxide dismutase copper chaperone [Glycine max]	Q9BBU5	655	444	66.65
					(K)NVEVDLSNQVVR(I)	1371.72	1.97	-0.0091	-6.61		4.8946	16.4367	41349	b3b3*b4b4°b5b5*b7b7*y9y12	16.7665	0.0076
					(K)HGWSINEFGDLTR(G)	1531.73	2	-0.02	-13.0677		4.4976	16.4477	4049	b3b4b8y9	22.6071	0.0055
Heat shock protein 70 [Gossypium hirsutum]	D2D320	290	209	43.14
					(K)ATAGDTHLGGEDFDNR(M)	1675.73	2	0.0104	6.2258		4.6	13.7944	10008	y4y5y8y9y13y14	8.2483	0.0068
					(R)TTPSYVGFTDTER(L)	1473.69	2	0.0054	3.6554		4.4587	15.2636	4875	y3y7y8y11	17.0997	0.0134
					(K)STVHDVVLVGGSTR(I)	1426.76	2	0.0081	5.7002		3.8916	14.4091	2858	y4y5y6	14.1986	0.0191
					(R)EIAEAYLGSTVK(N)	1280.67	2	0.0104	8.1526		3.8455	15.4772	2041	b3y8y10	24.3379	0.0169
					(A)GDTHLGGEDFDNR(M)	1432.61	2	0.016	11.1956		0	13.7928	3455	y4y5y8y9y13	6.4935	0.0067
					(T)PSYVGFTDTER(L)	1271.59	2	0.0105	8.2911		0	15.2644	5250	y3y7y8y11	17.0997	0.0127
Chaperonin containing t complex protein 1 beta subunit tcpb putative [Ricinus communis]	B9R8I3	413	272	274.39
					(R)EVTVTNDGATILK(S)	1360.73	2	0.0001	0.0477		6.1747	15.2242	14913	y4y6y7y8y9y10y11	7.3573	0.0045
					(Q)GSTNLESIQIIK(K)	1302.73	2	-0.0017	-1.2705		6.0223	16.3327	27622	b4b5y3y4y5y6y7y8	16.908	0.0077
					(K)IHPMTIIAGYR(M)	1287.69	2	-0.0078	-6.0497	Oxidation M (4)	5.882	15.6723	30474	y4y5y6y9	13.3149	0.0046
					(K)ILVANTAMDTDK(V)	1291.66	2	0.0028	2.146		5.3684	14.7563	4365	y4y9y10	14.7515	0.013
					(K)IIGHGINCFVNR(Q)	1399.73	2	0.0031	2.2503	Carbamidomethyl C (8)	5.2858	14.9516	7227	y5y6y8	14.8727	0.0099
					(R)VDEIITCAPR(R)	1173.59	2	0.0062	5.3084	Carbamidomethyl C (7)	5.1331	14.7215	4102	y5y6y9	7.6353	0.0114
					(V)TNDGATILK(S)	932.505	1	0.0025	2.6422		0	15.221	2059	y4y6y7y8y9	7.2394	0.007
					(H)PMTIIAGYR(M)	1037.54	2	-0.0042	-4.0617	Oxidation M (2)	0	15.6777	1060	y4y5y6y9	13.3149	0.0026
					(I)IAGYR(M)	579.325	1	-0.005	-8.6707		0	15.6695	2692	y4y5	9.6464	0.0054
					(I)AGYR(M)	466.241	1	-0.0016	-3.3441		0	15.6655	1842	y4	12.742	0.0107
					(V)TVTNDGATILK(S)	1132.62	2	0.0057	5.0077		0	15.2201	1664	y4y6y7y8y9y10y11	7.3573	0.0077
similar to predicted 18.2 kDa class I heat shock protein [Glycine max] 90%	C6T1V2	1040	699	872.86
					(K)ETPAAHVFNVDLPGLK(K)	1707.91	2.05	0.0046	2.6657		6.8737	17.3024	30893	b4b16y3y4y5y6y7y9y10y11y14y16	7.2788	0.0066
					(P)AAHVFNVDLPGLK(K)	1380.76	2	0.0054	3.9021		0	17.306	1029	y3y4y5y6y7y9y10y11	7.2561	0.008
					(V)DLPGLK(K)	642.382	1	-0.001	-1.5616		0	17.3095	2342	y3y4y5y6	8.0101	0.0113
					(K)ETPAAHVFNVDLPGLK(K)	1689.9	2.5	-0.0067	-3.9544		0	17.3119	1845		0	0
similar to predicted 20 kDa chaperonin, chloroplastic-like [Glycine max] 98%	C6TJG0	980	659	487.33
					(K)TSGGLLLTEATK(D)	1190.66	2	0.0026	2.1894		6.0028	15.8462	9254	b4y3y4y5y6y7y10	7.7817	0.0065
					(K)DDDIVGILETDDIK(D)	1560.76	2	0.0053	3.3803		5.9286	18.1445	4734	b3b4y5y7y9y10	7.4235	0.005
					(K)TEGGILLPSTAQTKPQGGEVVAVGEGK(T)	2623.39	2.93	0.0286	10.8881		5.7857	15.7255	33706	b4b4°b5b5°b6b6°b7b7°y5y6y7y13y20y21y22	11.4907	0.0109
					(K)YAGTEVDFDGTK(H)	1302.58	2	0.0035	2.6577		5.704	14.526	8691	y3y5y10y12	6.988	0.0151
					(K)DKPSIGTVIAVGPGHLDEEGNR(K)	2261.15	2.95	0.019	8.4248		5.6121	15.6928	26922	y3y4y4°y5y5°y11y14y20	15.3371	0.0081
					(R)KPLSVTPGNTVLYSK(Y)	1603.91	2	0.001	0.634		5.4842	14.9309	9134	y3y8y9	2.3809	0.0195
					(K)TIGKNNVEISVK(T)	1302.73	1.91	-0.0122	-9.3958	Deamidation N (6)	5.3796	18.6908	30065	b5b5°b6b6°b7b7°b8y12	15.1023	0.0111
					(K)TIGKNNVEISVK(T)	1284.72	2	-0.0081	-6.2858	Deamidation N (6)	0	18.688	1758		0	0
					(L)LTEATK(D)	662.372	1	-0.0055	-8.3505		0	15.8472	1451	y3y4y5y6	7.2755	0.0076
					(I)AVGPGHLDEEGNR(K)	1350.64	2	0.0088	6.539		0	15.7008	1854	y3y4y4°y5y5°y11	17.6627	0.0063
					(A)VGPGHLDEEGNR(K)	1279.6	2	0.0057	4.4903		0	15.6968	1361	y3y4y4°y5y5°y11	17.6627	0.0066
					(V)GPGHLDEEGNR(K)	1180.53	2	0.0027	2.2531		0	15.7013	2669	y3y4y4°y5y5°y11	17.6627	0.0064
					(T)PGNTVLYSK(Y)	978.525	2	-0.0036	-3.6505		0	14.9303	1721	y3y8y9	2.3809	0.0199
					(L)PSTAQTKPQGGEVVAVGEGK(T)	1940.01	2	0.0157	8.0695		0	15.7185	1381	b4b6°y5y6y7y13y20	11.6131	0.0122
06.13 Proteolysis
similar to 26S proteasome ATPase subunit [Spinacia oleracea] (98%)	C6TEK4	521	386	268.69
					(K)FVVGLGDK(V)	834.472	1.49	-0.0037	-4.4114		6.112	15.6131	2614	y3y5y6y8	14.364	0.008
					(R)VIGSELVQK(Y)	972.572	2	0.0015	1.5195		5.8671	14.6057	2493	b5y7y8y9	18.9892	0.0085
					(K)LGIDPPK(G)	739.435	1	-0.0013	-1.7137		5.8626	14.4822	1314	y3y4y4°y6y7	16.8049	0.0195
					(R)FDDGVGGDNEVQR(T)	1407.61	2	0	-0.0086		5.8242	13.7757	7311	y3y5y8	12.1258	0.0191
					(I)GSELVQK(Y)	760.42	1	-0.0066	-8.7375		0	14.6054	3911	y7	8.2115	0.0053
06.20 Storage proteins
Alpha subunit of beta conglycinin Fragment [Glycine max]	Q39853	421	285	965.1
					(K)EQQQEQQQEEQPLEVR(K)	2025.95	2	-0.0001	-0.0484		6.9515	14.1502	0	y3y5y6y7y8	12.6486	0.0036
					(K)FFEITPEK(N)	1010.52	1.84	0.0056	5.5178		6.8748	16.2309	0	y3y4y6y6°y7	8.7212	0.0065
					(F)EITPEK(N)	716.383	1	-0.0001	-0.1342		0	16.2264	0	y3y4y6y6°	9.1561	0.0049
					(E)ITPEK(N)	587.34	1	0.0042	7.1455		0	16.2297	0	y3y4	10.2624	0.003
					(Q)PLEVR(K)	613.367	1	0.0018	2.9556		0	14.1544	0	y3y5	6.1434	0.0068
					(L)EVR(K)	403.23	1	0.002	5.0613		0	14.1454	0	y3	8.3306	0.0007
					(F)FEITPEK(N)	863.451	1	0.0049	5.6631		0	16.2211	0	y3y4y6y6°y7	8.7212	0.0067
Alpha subunit of beta conglycinin Fragment [Glycine max]	O22120	426	288	64.22
					(K)FFEITPEK(N)	1010.52	1.76	0.0111	10.9606		4.994	16.2321	10890	y3y4y5y6y6°y7	12.1399	0.0086
					(R)NILEASYDTK(F)	1153.57	2	0.0119	10.2775		4.6746	15.0118	3143	y3y4y5y6y7y7°	14.644	0.0087
					(R)LITLAIPVNKPGR(F)	1391.87	2	0.0154	11.067		4.6718	16.4978	8940	b5y3y7y7*	21.6944	0.0078
					(R)FETLFK(N)	784.424	1.36	0.0074	9.4755		4.5403	16.4367	10543	b3b3°y4y5	16.7625	0.0087
					(K)NPFLFGSNR(F)	1051.53	2	0.0108	10.3143		4.2464	16.7353	3231	b6b6*y5y5*y6y7	21.5946	0.0085
					(F)EITPEK(N)	716.383	1	0.0055	7.6828		0	16.2257	4682	y3y4y5y6y6°	12.0913	0.0111
					(E)ITPEK(N)	587.34	1	0.0042	7.1455		0	16.2553	1988	y3y4y5	13.778	0.0266
					(F)ETLFK(N)	637.356	1	0.0078	12.3116		0	16.4318	1668	y4y5	8.4798	0.008
Alpha subunit of beta conglycinin Fragment [Glycine max]	Q39853	225	171	2236.2
					(K)EQQQEQQQEEQPLEVR(K)	2025.95	2	0.0047	2.3208		7.7862	14.1452	0	b3b3*b3°b4b4*b4°b5b5°b7b7°b8b8°b9b9°b10b11b11*y3y3°y4y5y5°y6y6*y6°y7y7°y8y8°y9y9°y10y10°y11y11*y12y14y14°	12.1548	0.0054
					(K)FFEITPEK(N)	1010.52	1.82	0.0041	4.0334		7.1468	16.2286	0	b3b5b5°y3y3°y4y4°y5y6y6°y7	7.472	0.0159
					(F)FEITPEK(N)	863.451	1.19	0.0005	0.5673		0	16.2221	0	y3y3°y4y4°y5y6y6°y7	6.4745	0.0075
					(F)EITPEK(N)	716.383	1	-0.0035	-4.8803		0	16.2222	0	y3y3°y4y4°y5y6y6°	6.8421	0.0077
					(E)ITPEK(N)	587.34	1	-0.0037	-6.305		0	16.2256	0	y3y3°y4y4°y5	7.2366	0.0087
					(I)TPEK(N)	474.256	1	0.0013	2.6586		0	16.221	0	y3y3°y4y4°	6.9846	0.0076
					(T)PEK(N)	373.208	1	-0.0006	-1.5036		0	16.2227	0	y3y3°	8.6112	0.0023
					(K)EQQQEQQQ(E)	1027.44	2	-0.0013	-1.2891		0	14.137	0	y4y4°y5y5*y5°b3b3*b3°b4b4*b4°b5b5°b7b7°b8b8°	15.3151	0.0139
					(K)EQQQEQQQEEQPLEVR(K)	2007.94	2	0.0146	7.2545		0	14.1453	0		0	0
					(E)EQPLEVR(K)	870.468	1	-0.0116	-13.2769		0	14.1486	0	y3y3°y4y5y5°y6y6*y6°y7y7°	13.9468	0.0058
					(E)QPLEVR(K)	741.425	1.37	-0.0052	-6.9652		0	14.1452	0	y3y3°y4y5y5°y6y6*y6°	15.4522	0.0062
					(Q)PLEVR(K)	613.367	1.29	-0.0011	-1.7724		0	14.1485	0	y3y3°y4y5y5°	19.0514	0.0065
					(L)EVR(K)	403.23	1	0.0017	4.3173		0	14.1453	0	y3y3°	28.8936	0.0053
					(K)FFE(I)	424.187	1	0.0008	1.8919		0	16.2241	0	b3	14.3864	0.0045
Alpha subunit of beta conglycinin Fragment [Glycine max]	Q39853	233	165	2209.6
					(K)EQQQEQQQEEQPLEVR(K)	2025.95	2	0.0131	6.467		7.6997	14.1728	0	b3b3°b4b4*b4°b5b5°b7b7°b8b8°b9b9°b10b11b11°y3y5y5°y6y6*y6°y7y7°y8y8°y9y9°y10y10°y11y11*y12y12°y13y13°y14y14°	12.8759	0.0045
					(K)FFEITPEK(N)	1010.52	1.84	0.0026	2.549		7.517	16.2592	0	b3b4b5y3y3°y4y4°y5y6y6°y7	8.7788	0.0071
					(K)FFEITPEK(N)	992.509	2	0.0116	11.7284		0	16.2568	0		0	0
					(F)FEITPEK(N)	863.451	1.2	-0.0007	-0.8225		0	16.2549	0	y3y3°y4y4°y5y6y6°y7	5.1341	0.0053
					(F)EITPEK(N)	716.383	1	-0.0016	-2.2281		0	16.2551	0	y3y3°y4y4°y5y6y6°	5.4629	0.0054
					(I)TPEK(N)	474.256	1	-0.0003	-0.7151		0	16.2546	0	y3y3°y4y4°	6.4211	0.0031
					(T)PEK(N)	373.208	1	-0.0019	-4.9869		0	16.2532	0	y3y3°	7.7006	0.0044
					(K)EQQQ(E)	514.226	1	0.0013	2.5272		0	14.1704	0	b3b3°b4b4*b4°	11.6511	0.0026
					(K)EQQQEQQQEEQPLEVR(K)	2007.94	2	0.02	9.9438		0	14.1715	0		0	0
					(E)EQPLEVR(K)	870.468	1	0.0099	11.4224		0	14.1702	0	y3y5y5°y6y6*y6°y7y7°	12.7541	0.0063
					(E)QPLEVR(K)	741.425	1	0.002	2.7459		0	14.1754	0	y3y5y5°y6y6*y6°	14.237	0.0021
					(Q)PLEVR(K)	613.367	1.28	0.0015	2.4665		0	14.1746	0	y3y5y5°	13.9434	0.0032
					(P)LEVR(K)	516.314	1	0.0058	11.1886		0	14.1754	0	y3	11.0132	0.0005
					(L)EVR(K)	403.23	1	0.0017	4.3173		0	14.1733	0	y3	11.0132	0.0026
					(K)FFE(I)	424.187	1	-0.0001	-0.2298		0	16.2542	0	b3	8.2571	0.0034
Alpha subunit of beta conglycinin Fragment [Glycine max]	O22120	239	152	332.9
					(R)LITLAIPVNKPGR(F)	1391.87	2	-0.0007	-0.5002		5.949	16.5556	27102	b5b5°y3y5y5*y7y9	11.0427	0.0111
					(K)FFEITPEK(N)	1010.52	1.5	0.0008	0.7678		5.9386	16.2941	7317	y3y3°y4y4°y5y6y7	17.7186	0.0096
					(K)TISSEDKPFNLR(S)	1406.73	2	-0.001	-0.7238		5.9136	14.8747	19475	y5y6y7y10	12.1242	0.0102
					(K)EQQQEQQQEEQPLEVR(K)	2025.95	2	0.0097	4.7888		5.8873	14.2024	16077	b3b3°y3y3°y5y6y7	8.2444	0.0062
					(R)VPSGTTYYVVNPDNNENLR(L)	2152.03	2	0.0059	2.7248		5.7677	15.492	32218	b7b8b8°b9y4y6y6*y8y9y10	10.4349	0.0126
					(K)NPFLFGSNR(F)	1051.53	2	0.0028	2.7064		5.6311	16.7934	6255	y4y5y6	4.8669	0.0061
					(R)NILEASYDTK(F)	1153.57	2	0.0044	3.776		5.5379	15.0767	3231	y3y3°y5y6y7	7.3729	0.0086
					(R)FETLFK(N)	784.424	1.12	-0.0059	-7.4796		5.2435	16.5015	9277	b3b3°b4y4	15.0781	0.0083
					(N)PFLFGSNR(F)	937.489	2	0.0005	0.5044		0	16.7897	2600	y4y5y6	4.8669	0.0095
					(F)ETLFK(N)	637.356	1	-0.0089	-13.8904		0	16.5014	2594	y4	8.1842	0.0128
					(E)TLFK(N)	508.313	1	0.0025	4.9966		0	16.508	2418	y4	8.1842	0.0194
					(I)TLAIPVNKPGR(F)	1165.71	2	0.0081	6.9759		0	16.5575	5112	y3y5y5*y7y9	8.2307	0.0101
					(A)IPVNKPGR(F)	880.536	2	-0.0055	-6.26		0	16.561	1212	y3y5y5*y7	9.086	0.0125
					(I)SSEDKPFNLR(S)	1192.6	2	0.0075	6.3088		0	14.8709	9883	y5y6y7y10	12.1242	0.0066
					(F)FEITPEK(N)	863.451	1	0.0052	6.0106		0	16.2912	2652	y3y3°y4y4°y5y6y7	17.7186	0.01
					(F)EITPEK(N)	716.383	1	-0.0007	-0.9718		0	16.2929	4235	y3y3°y4y4°y5y6	19.1374	0.0104
					(E)ITPEK(N)	587.34	1	-0.0014	-2.389		0	16.2976	2269	y3y3°y4y4°y5	20.4481	0.012
					(I)TPEK(N)	474.256	1	0.0041	8.5626		0	16.294	1132	y3y3°y4y4°	18.1015	0.0061
					(T)PEK(N)	373.208	1	0.0003	0.9079		0	16.2916	1551	y3y3°	7.2184	0.0021
					(K)NPFLFGSNR(F)	1033.52	2	0.0062	6.0091		0	16.7954	2012		0	0
Alpha subunit of beta conglycinin Fragment [Glycine max]	O22120	243	160	2501.1
					(K)EQQQEQQQEEQPLEVR(K)	2025.95	2	-0.0087	-4.2934		7.753	14.208	170594	b3b3°b4b4*b4°b5b5°b7b7°b8b8°b9b9°b10y3y4y5y5°y6y6*y6°y7y7°y8y8°y9y9*y10y10°y11y11*y14y14°	13.203	0.0045
					(K)TISSEDKPFNLR(S)	1406.73	2.01	0.0027	1.9064		7.746	14.8202	142781	b3b6y3y4y4*y5y6y6*y7y8y8*y9y10y10*y10°y11	10.5434	0.0056
					(K)NPFLFGSNR(F)	1051.53	1.95	-0.0004	-0.3368		7.6658	16.7488	141248	y3*b3*b4b5b6y3y4y4*y4°y5y5*y5°y6y7y8	6.6317	0.0083
					(R)LITLAIPVNKPGR(F)	1391.87	2.39	0.0035	2.5174		7.5087	16.4964	64040	b3b3°b5b5°y3y4y5y6y7y7*y8y9y10y11	7.3881	0.0059
					(K)FFEITPEK(N)	1010.52	1.8	0.0011	1.0646		7.3722	16.2383	177572	b3y3y3°y4y4°y5y5°y6y6°y7	7.2889	0.0074
					(R)VPSGTTYYVVNPDNNENLR(L)	2152.03	2.01	-0.0005	-0.2491		7.3469	15.4865	103974	b4b5b5°b6b6°b8b9b11b18y3y3*y4y4°y6y6*y7y7*y8y8*y9y10y11	14.8212	0.0079
					(R)FETLFK(N)	784.424	1.53	-0.0082	-10.4117		7.3167	16.4303	163898	b3b3°b4b4°y3y4y4°y5y5°	6.4542	0.0039
					(R)NILEASYDTK(F)	1153.57	1.66	-0.0005	-0.4717		7.1279	15.0528	36390	y3y3°y4y4°y5y5°y6y6°y7y7°	9.5556	0.0021
					(R)ESYFVDAQPK(K)	1183.56	1.85	0.0005	0.4392		6.8239	14.916	9120	y4y5y6y7y8y9	5.9454	0.0036
					(R)SPQLQNLR(D)	955.532	1.88	-0.0029	-2.9859		6.7315	14.1012	37432	b3y4y4*y5y5*y6y6*y7	7.5809	0.0074
					(K)QEEDEDEEQQR(E)	1434.56	2	-0.0225	-15.708		5.7818	14.208	1449	b4y10	23.7406	0.0045
					(K)NPFL(F)	472.255	1	0.0002	0.3272		0	16.7543	1430	b3*b4	6.9695	0.0174
					(K)NPFLFGSNR(F)	1033.52	2	-0.0051	-4.9244		0	16.7539	5628		0	0
					(N)PFLFGSNR(F)	937.489	2	-0.001	-1.0956		0	16.7425	7128	y3*y3y4y4*y4°y5y5*y5°y6y7y8	6.5416	0.0089
					(P)FLFGSNR(F)	840.436	1.5	-0.0036	-4.2396		0	16.7519	2844	y3*y3y4y4*y4°y5y5*y5°y6y7	6.8118	0.0044
					(F)LFGSNR(F)	693.368	1	-0.002	-2.9554		0	16.754	2522	y3*y3y4y4*y4°y5y5*y5°y6	7.0899	0.0058
					(F)GSNR(F)	433.215	1	-0.0023	-5.2425		0	16.7518	2828	y3*y3y4y4*y4°	7.9658	0.0044
					(R)FETLFK(N)	766.413	2	0.008	10.435		0	16.4442	5834		0	0
					(F)ETLFK(N)	637.356	1	-0.0048	-7.4576		0	16.4204	7016	b3b3°b4b4°y3y4y4°y5y5°	6.5369	0.0109
					(E)TLFK(N)	508.313	1	-0.006	-11.7254		0	16.4247	9303	b3y3y4y4°	10.5919	0.0065
					(R)SPQLQNLR(D)	937.521	2	-0.011	-11.7208		0	14.1001	5111		0	0
					(S)PQLQNLR(D)	868.5	2	-0.0105	-12.1188		0	14.1009	28490	y4y4*y5y5*y6y6*y7	7.9119	0.008
					(P)QLQNLR(D)	771.447	1.14	-0.0097	-12.5234		0	14.099	12613	b3b3*y4y4*y5y5*y6y6*	7.5078	0.0091
					(Q)LQNLR(D)	643.389	1	-0.0083	-12.8758		0	14.0993	14687	b3b3*y4y4*y5y5*	11.8585	0.0093
					(L)QNLR(D)	530.304	1	-0.0062	-11.7294		0	14.0995	9276	y4y4*	7.3924	0.0138
					(R)VPSGTTYYVVNPDNNENLR(L)	2135	3	0.0278	13.0271		0	15.4902	1991		0	0
					(N)PDNNENLR(L)	971.454	2	-0.0067	-6.8939		0	15.492	1574	y3y3*y4y4°y6y6*y7y7*y8y8*	12.1252	0.0113
					(R)LITLAIPVNKPGR(F)	1373.86	3	0.0091	6.6008		0	16.5014	4090		0	0
					(T)LAIPVNKPGR(F)	1064.66	2	0.0084	7.8991		0	16.4983	1560	y3y4y5y6y7y7*y8y9y10	7.132	0.0051
					(L)AIPVNKPGR(F)	951.573	2	0.0055	5.7524		0	16.5004	1718	y3y4y5y6y7y7*y8y9	7.5117	0.0068
					(I)PVNKPGR(F)	767.452	1	-0.0003	-0.4536		0	16.4947	1639	y3y4y5y6y7y7*	8.6024	0.0037
					(R)NILE(A)	470.261	1	-0.0018	-3.8797		0	15.057	2733		0	0
					(N)ILEASYDTK(F)	1039.53	2	-0.0025	-2.4214		0	15.0561	1348	y3y3°y4y4°y5y5°y6y6°y7y7°	9.5556	0.0029
					(L)EASYDTK(F)	813.362	1	-0.0067	-8.2241		0	15.0542	20053	b5b5°y3y3°y4y4°y5y5°y6y6°y7y7°	10.7623	0.0025
					(T)ISSEDKPFNLR(S)	1305.68	2	0.0038	2.8796		0	14.8234	1767	y3y4y4*y5y6y6*y7y8y8*y9y10y10*y10°y11	10.2307	0.0056
					(I)SSEDKPFNLR(S)	1192.6	2	-0.0002	-0.1477		0	14.8231	40419	b3b4b4°y3y4y4*y5y6y6*y7y8y8*y9y10y10*y10°	11.9011	0.0056
					(S)SEDKPFNLR(S)	1105.56	2	0.0024	2.1273		0	14.8241	4711	y3y4y4*y5y6y6*y7y8y8*y9	8.2643	0.0048
					(S)EDKPFNLR(S)	1018.53	2	-0.0055	-5.4197		0	14.824	1252	y3y4y4*y5y6y6*y7y8y8*	8.68	0.0045
					(E)DKPFNLR(S)	889.489	1.63	0.0022	2.4428		0	14.8311	3277	y3y4y4*y5y6y6*y7	9.0909	0.0111
					(D)KPFNLR(S)	774.462	1.61	-0.002	-2.562		0	14.8203	3045	y3y4y4*y5y6y6*	9.7659	0.0021
					(K)PFNLR(S)	646.367	1.1	-0.0058	-9.006		0	14.8248	11531	y3y4y4*y5	10.9041	0.0062
					(K)FFE(I)	424.187	1	-0.0023	-5.4162		0	16.2298	4394	b3	0.2298	0.0005
					(K)FFEITPEK(N)	992.509	2	-0.0047	-4.6946		0	16.2312	1541		0	0
					(F)FEITPEK(N)	863.451	1.22	-0.0066	-7.6555		0	16.2274	11620	b3b4y3y3°y4y4°y5y5°y6y6°y7	9.5642	0.0076
					(F)EITPEK(N)	716.383	1	-0.005	-6.9741		0	16.2297	35164	b3b3°b4y3y3°y4y4°y5y5°y6y6°	12.0257	0.0069
					(E)ITPEK(N)	587.34	1	-0.0015	-2.5593		0	16.2256	6241	y3y3°y4y4°y5y5°	8.2662	0.0088
					(I)TPEK(N)	474.256	1	-0.0029	-6.1974		0	16.2288	5025	b3b3°y3y3°y4y4°	8.6157	0.0056
					(T)PEK(N)	373.208	1	-0.0033	-8.7382		0	16.228	5697	y3y3°	7.6973	0.0078
					(Q)PLEVR(K)	613.367	1.28	-0.0035	-5.6853		0	14.2051	8379	b3b4y3y4y5y5°	9.9094	0.0043
					(R)ESYF(V)	527.214	1	0.0021	3.9065		0	14.9066	1025		0	0
					(R)ESYFVDAQPK(K)	1165.55	2	0.0072	6.1641		0	14.9156	1416		0	0
					(S)YFVDAQPK(K)	967.488	1.6	-0.0011	-1.0947		0	14.9097	4871	y4y5y6y7y8	5.727	0.0043
					(Y)FVDAQPK(K)	804.425	1.18	-0.0082	-10.2311		0	14.9123	6947	b3b4b5y4y5y6y7	11.8292	0.0089
					(F)VDAQPK(K)	657.357	1	-0.0037	-5.6532		0	14.9149	7015	y4y5y6	4.9664	0.0037
					(V)DAQPK(K)	558.288	1	-0.0056	-10.0345		0	14.9128	7828	y4y5	6.0022	0.0024
					(D)AQPK(K)	443.261	1	0.001	2.3482		0	14.9143	1711	y4	8.4807	0.0036
					(K)NPF(L)	359.171	1	-0.0014	-3.8463		0	16.7584	2154	b3*	0.0946	0.0073
Alpha subunit of beta conglycinin Fragment [Glycine max]	O22120	250	172	400.38
					(K)NPFLFGSNR(F)	1051.53	1.95	-0.0019	-1.7633		6.4365	16.6892	82111	b3b3*b4b6y3y4y4*y5y5*y5°y6y7	7.8856	0.0084
					(R)FETLFK(N)	784.424	1.6	-0.0035	-4.42		6.4125	16.3849	97124	b3b3°b4b4°y3y4y5y5°	7.512	0.0053
					(K)TISSEDKPFNLR(S)	1406.73	2	0.004	2.8306		6.2117	14.7466	23361	y4y5y6y7y10	7.0111	0.0043
					(K)FFEITPEK(N)	1010.52	1.94	-0.0003	-0.3208		6.1135	16.1851	25209	b3y3y4y6y6°y7	15.2141	0.007
					(R)SPQLQNLR(D)	955.532	1.93	-0.0023	-2.358		5.7768	13.9972	14855	y3y3*y4y4*y5y6y6*y7	6.8007	0.0077
					(R)LITLAIPVNKPGR(F)	1391.87	2.31	0.0006	0.4338		5.7452	16.4689	26218	b3b3°b5y3y4y8y9y11	11.408	0.0082
					(R)NILEASYDTK(F)	1153.57	2	0.009	7.7636		5.4267	14.9749	2416	y3y3°y5y6y7	15.1768	0.0093
					(R)ESYFVDAQPK(K)	1183.56	2	0.0166	14.0422		5.3672	14.8177	2454	y4y5y6y7y8	8.6098	0.0056
					(K)NPFLFGSNR(F)	1033.52	2	-0.0007	-0.6671		0	16.6902	7362		0	0
					(N)PFLFGSNR(F)	937.489	2	0.0024	2.5311		0	16.6843	8010	y3y4y4*y5y5*y5°y6y7	8.3394	0.012
					(P)FLFGSNR(F)	840.436	1.46	0.0017	2.0666		0	16.6887	4215	y3y4y4*y5y5*y5°y6y7	8.3394	0.0084
					(F)LFGSNR(F)	693.368	1	0.0008	1.0829		0	16.6868	3538	y3y4y4*y5y5*y5°y6	8.6227	0.0105
					(L)FGSNR(F)	580.284	1	-0.0039	-6.6953		0	16.6894	9889	y3y4y4*y5y5*y5°	9.303	0.0089
					(F)GSNR(F)	433.215	1	-0.0013	-2.9342		0	16.687	3858	y3y4y4*	11.4371	0.0118
					(F)ETLFK(N)	637.356	1	-0.0032	-4.9472		0	16.3901	5117	b3b3°b4b4°y3y4y5y5°	9.5619	0.0063
					(E)TLFK(N)	508.313	1	-0.0029	-5.6268		0	16.3913	8506	y3y4	4.0221	0.0093
					(R)SPQLQNLR(D)	937.521	2	-0.0055	-5.8542		0	13.9957	2014		0	0
					(Q)LQNLR(D)	643.389	1	-0.004	-6.1925		0	13.9963	5874	y3y3*y4y4*y5	6.4544	0.0104
					(Q)NLR(D)	402.246	1	0.0001	0.1413		0	13.999	2212	y3y3*	3.9095	0.0083
					(R)LITLAIPVNKPGR(F)	1373.86	3	0.0195	14.1707		0	16.4653	2706		0	0
					(I)TLAIPVNKPGR(F)	1165.71	2	0.0064	5.5176		0	16.4649	9351	y3y4y8y9y11	14.2084	0.0051
					(L)AIPVNKPGR(F)	951.573	2	0.0048	5.0168		0	16.4681	1221	y3y4y8y9	15.0675	0.0049
					(I)PVNKPGR(F)	767.452	1	0.0052	6.7129		0	16.4686	1664	y3y4	9.3653	0.0061
					(I)SSEDKPFNLR(S)	1192.6	2	0.0048	4.0448		0	14.7427	12082	y4y5y6y7y10	7.0111	0.0077
					(K)PFNLR(S)	646.367	1	-0.0007	-1.1157		0	14.7449	2540	y4y5	2.3103	0.0074
					(F)EITPEK(N)	716.383	1	0.0045	6.2869		0	16.1911	1553	y3y4y6y6°	9.8826	0.006
					(F)VDAQPK(K)	657.357	1	0.0013	1.953		0	14.8161	2856	y4y5y6	8.1996	0.0032
					(V)DAQPK(K)	558.288	1	0.0001	0.1753		0	14.8133	3552	y4y5	5.7039	0.003
					(K)NPF(L)	359.171	1	-0.0009	-2.4542		0	16.6905	3018	b3b3*	9.6195	0.0052
Beta conglycinin alpha subunit Fragment [Glycine max]	Q84UB3	181	112	688.27
					(R)QQQEEQPLEVR(K)	1383.69	2	0.0071	5.1448		6.7707	14.0979	22237	y3y3°y5y6y6*y7y8y9	10.7101	0.0082
					(K)LFEITPEK(N)	976.535	1.86	0.0095	9.7547		6.6146	16.0924	30943	y3y3°y4y6y6°y7	19.1187	0.0052
					(K)SQSESYFVDAQPQQK(E)	1741.8	2	0.0056	3.2339		6.525	14.7354	17799	b3y4y7y8y9	18.4907	0.0068
					(K)DIENLIK(S)	844.477	1.3	0.0053	6.3244		6.3355	16.2045	21107	b5b5*y4y5	20.3511	0.0106
					(K)NILEASYDTK(F)	1153.57	1.79	0.0081	6.9834		6.0721	15.0744	5891	y3y3°y4y4°y5y6y7y7°	20.9288	0.0136
					(R)DSYNLQSGDALR(V)	1338.63	2	0.0099	7.3709		6.0201	14.7996	7159	y6y8y9	14.373	0.0091
					(Q)SGDALR(V)	618.321	1	0.0044	7.1724		0	14.7995	1103	y6	12.6712	0.0041
					(K)NILEASYDTK(F)	1135.56	2	0.0155	13.6677		0	15.0742	1211		0	0
					(L)FEITPEK(N)	863.451	1	0.0071	8.2111		0	16.0805	1491	y3y3°y4y6y6°y7	19.1187	0.0106
					(F)EITPEK(N)	716.383	1	0.0061	8.5204		0	16.0837	4755	y3y3°y4y6y6°	19.9361	0.0081
					(R)QQQEEQPLEVR(K)	1365.68	2	0.0109	7.9693		0	14.0966	9977		0	0
					(Q)PLEVR(K)	613.367	1	0.0046	7.5205		0	14.0995	2398	y3y3°y5	8.9922	0.0086
					(I)ENLIK(S)	616.366	1	0.0064	10.4611		0	16.2029	3537	y4y5	24.8955	0.0065
					(R)DSYNLQSGDALR(V)	1320.62	2	0.0086	6.536		0	14.796	2113		0	0
Beta conglycinin alpha subunit Fragment [Glycine max ]	Q84UB3	194	122	206.1
					(K)LFEITPEK(N)	976.535	1.85	-0.0008	-0.7928		6.1371	16.1873	8428	y3y4y6y7	11.6733	0.0072
					(K)NILEASYDTK(F)	1153.57	2	-0.005	-4.3726		5.4812	15.1605	1277	y3y6y7y8	18.4481	0.01
					(K)DIENLIK(S)	844.477	1.35	-0.0051	-5.9909		5.38	16.2816	5316	b4y4y5	9.5656	0.0176
					(K)SQSESYFVDAQPQQK(E)	1741.8	2	0.0136	7.8269		4.8827	14.8065	5853	y4y5y5*y6y6*y7	42.8752	0.0129
					(F)EITPEK(N)	716.383	1	-0.0075	-10.4639		0	16.1749	1231	y3y4y6	12.3402	0.0114
Beta conglycinin alpha subunit Fragment [Glycine soja]	Q84UB3	182	120	522.3
					(K)DIENLIK(S)	844.477	1	-0.0014	-1.6095		6.3996	16.1903	0	b4b4*b5b5*y4y5y5°y6	10.3669	0.0046
					(K)LFEITPEK(N)	976.535	1.53	0.003	3.0986		6.3455	16.0727	0	b3y3y3°y4y4°y5y6y6°y7	11.5104	0.0095
					(R)VPAGTTYYVVNPDNDENLR(M)	2137.02	2	0.0153	7.1417		6.3111	15.7005	0	b5b7b8b8°b9b10b11b18y3y3*y4y4°y5y6y8y9y10y11y12	10.7471	0.011
					(R)QQQEEQPLEVR(K)	1383.69	2	0.0142	10.2761		6.1592	14.0837	0	y3y3°y5y6y6*y7y8y9y9*	14.7669	0.0097
					(K)NILEASYDTK(F)	1153.57	1.72	0.0132	11.4044		5.888	15.0639	0	y3y3°y4y4°y5y6y7y7°	11.3679	0.0048
					(R)DSYNLQSGDALR(V)	1338.63	2	0.0122	9.089		5.598	14.7826	0	y5y6y8y9	17.5783	0.0103
					(K)SQSESYFVDAQPQQK(E)	1741.8	2	0.0106	6.1045		5.5638	14.7238	0	b3y4y7y9	21.3078	0.0184
					(S)YNLQSGDALR(V)	1136.57	2	0.0111	9.7995		0	14.7795	0	y5y6y8y9	17.5783	0.0124
					(Q)SGDALR(V)	618.321	1	-0.0012	-1.8844		0	14.7825	0	y5y6	21.7182	0.0091
					(N)PDNDENLR(M)	972.438	2	0.0151	15.5145		0	15.6944	0	y3y3*y4y4°y5y6y8	11.2295	0.015
					(K)NILE(A)	470.261	1	0.0071	15.046		0	15.0671	0		0	0
					(K)NILEASYDTK(F)	1135.56	2	-0.0016	-1.3909		0	15.0624	0		0	0
					(E)ASYDTK(F)	684.32	1	0.0085	12.4267		0	15.0647	0	y3y3°y4y4°y5y6	12.2131	0.0048
					(A)SYDTK(F)	613.283	1	0.0091	14.8673		0	15.0666	0	y3y3°y4y4°y5	13.1458	0.0059
					(L)FEITPEK(N)	863.451	1.16	-0.002	-2.328		0	16.0657	0	y3y3°y4y4°y5y6y6°y7	11.5227	0.0082
					(F)EITPEK(N)	716.383	1	-0.0005	-0.6926		0	16.0675	0	y3y3°y4y4°y5y6y6°	12.2619	0.0083
					(E)ITPEK(N)	587.34	1	0.0025	4.2511		0	16.0684	0	y3y3°y4y4°y5	14.2592	0.0096
					(I)TPEK(N)	474.256	1	0.0063	13.2014		0	16.0665	0	y3y3°y4y4°	15.8105	0.0097
					(T)PEK(N)	373.208	1	0.0022	5.9989		0	16.066	0	y3y3°	9.5733	0.0036
					(R)QQQEEQPLEVR(K)	1365.68	2	0.0115	8.4087		0	14.0843	0		0	0
					(Q)PLEVR(K)	613.367	1	0.0053	8.6618		0	14.0873	0	y3y3°y5	18.9346	0.0066
					(L)EVR(K)	403.23	1	0.0023	5.8052		0	14.094	0	y3y3°	22.7917	0.0078
					(I)ENLIK(S)	616.366	1	-0.001	-1.5448		0	16.1864	0	b3b3°b4b4°y4y5y5°	9.7769	0.0045
					(E)NLIK(S)	487.324	1	0.0043	8.9075		0	16.1838	0	y4	14.2428	0.0105
					(R)DSYNLQSGDALR(V)	1320.62	2	0.0111	8.429		0	14.7817	0		0	0
Beta conglycinin alpha subunit Fragment OS [Glycine soja]	Q84UB3	191	118	879.3
					(R)QQQEEQPLEVR(K)	1383.69	2	0.001	0.7363		7.0766	14.2247	25865	y3y3°y5y6y6*y6°y7y8y9	13.8665	0.0052
					(K)SQSESYFVDAQPQQK(E)	1741.8	2	0.0056	3.2339		6.7886	14.8332	18930	b3y4y7y8y9	12.7245	0.0036
					(K)DIENLIK(S)	844.477	1.3	0.0018	2.1799		6.5623	16.3384	6719	b3b4y4y5	10.4857	0.0161
					(K)LFEITPEK(N)	976.535	1.82	0.006	6.1706		6.4743	16.2442	5980	y3y6y7	7.1686	0.0076
					(R)DSYNLQSGDALR(V)	1338.63	2	0.0035	2.5899		6.3144	14.9005	7756	y5y6y8y9	8.6651	0.0145
					(K)NILEASYDTK(F)	1153.57	2	-0.0029	-2.5522		5.934	15.1908	2666	y4y6y7	11.0413	0.0152
					(I)LEASYDTK(F)	926.447	1	-0.0114	-12.2545		0	15.1876	3568	y4y6y7	11.0413	0.0124
					(L)EASYDTK(F)	813.362	1	-0.0064	-7.8552		0	15.1873	1380	y4y6y7	11.0413	0.0121
					(R)QQQEEQPLEVR(K)	1365.68	2	0.0009	0.647		0	14.224	9776		0	0
					(Q)PLEVR(K)	613.367	1	-0.0026	-4.218		0	14.2276	2186	y3y3°y5	8.9017	0.0027
					(Q)SGDALR(V)	618.321	1	-0.0034	-5.4424		0	14.9069	1415	y5y6	5.1997	0.0134
Beta conglycinin beta subunit Fragment [Glycine max]	Q50JD8	544	375	1984.31
					(R)IPAGTTYYLVNPHDHQNLK(I)	2181.11	2.94	0.0141	6.4517		7.3526	14.9415	290087	b9b17y3y4y4*y5y5*y6y7y8y10y11y13y16y17y17*y18y18°	11.7917	0.0114
					(K)VREDENNPFYLR(S)	1551.76	2.03	0.0037	2.3643		7.2643	15.6183	55871	b3b4b5b6b6*b7b7*y3y4y5y6y6*y8	12.222	0.0079
					(R)AILTLVNNDDRDSYNLHPGDAQR(I)	2597.27	2.99	0.0118	4.5563		7.1741	15.6032	142693	b4b4°y3y4y4*y5y6y6*y6°y7y7°y13y14y17y17*y18y19y20y21	15.0322	0.0073
					(K)LAIPVNKPGR(Y)	1064.66	2.02	0.0029	2.7331		7.1448	14.0665	51322	y3y4y5y5*y6y6*y7y7*y8	9.4534	0.0035
					(K)FFEITPEK(N)	1010.52	1.64	0.0012	1.1636		7.0292	16.1203	46535	y3y3°y4y5y6y6°y7	14.3549	0.0084
					(R)SSNSFQTLFENQNGR(I)	1729.78	2	-0.0065	-3.7566	Deamidation Q (12)	6.919	16.7538	98118	b5b5°b6b7b7*b7°b10y3y3*y4y4*y5y5*y6y8y8°y9y10y10*y11	18.995	0.0181
					(K)TISSEDEPFNLR(S)	1407.67	1.95	-0.0037	-2.6627		6.8944	15.935	37197	b3y4y5y5*y6y6°y7y8y10	4.9352	0.0107
					(R)QVQELAFPGSAQDVER(L)	1773.88	2	0.0017	0.9571		6.8841	15.9279	29829	b4b4*b4°b6b6*b7y3y3°y7y9y10y11	15.6563	0.0092
					(R)VLFGEEEEQR(Q)	1235.59	1.94	0.0009	0.7631		6.781	15.0551	13576	y3y4y4°y7y8	7.1258	0.0037
					(R)EDENNPFYLR(S)	1296.59	1.83	0.0031	2.3862		6.6663	16.2736	15213	y3y4y5y6y7y7*	13.4908	0.0075
					(R)AILTLVNNDDR(D)	1243.66	1.9	0.0145	11.667		6.548	16.0423	13323	y6y7y8y9	8.0658	0.0046
					(R)NPIYSNNFGK(F)	1153.56	1.88	0.0023	1.9521		6.3146	14.4132	20148	y6y7y8	9.0661	0.0064
					(R)ESYFVDAQPQQK(E)	1439.68	2	0.007	4.8385		6.2645	14.6377	10016	y4y7y8	11.8865	0.0134
					(R)QQEGVIVELSK(E)	1229.67	2	0.0026	2.1208		6.2438	15.5433	13269	y3y4y6y8	19.3047	0.0141
					(R)SPQLENLR(D)	956.516	1.8	0.0022	2.3323		6.1947	14.2095	16416	y4y5y6y6*y6°	9.2801	0.0072
					(K)VREDENNPFYLR(S)	1534.73	3	0.0039	2.5529		0	15.6267	2572		0	0
					(R)EDENNPFYLR(S)	1278.58	2	0.0031	2.3921		0	16.273	1880		0	0
					(N)PFYLR(S)	695.388	2	0.0039	5.5751		0	15.6197	6391	y3y4y5	11.8144	0.0074
					(P)FYLR(S)	598.335	1	0.0075	12.6031		0	15.6172	1997	y3y4	14.0808	0.0089
					(F)YLR(S)	451.266	1	0.0034	7.4343		0	15.6194	2369	y3	16.963	0.008
					(R)SPQLENLR(D)	938.505	2	0.0014	1.487		0	14.2118	1637		0	0
					(S)PQLENLR(D)	869.484	2	-0.0006	-0.7374		0	14.2108	10716	y4y5y6y6*y6°	9.2801	0.0078
					(Q)LENLR(D)	644.373	1	0.0048	7.4489		0	14.2129	4543	y4y5	1.8916	0.0136
					(L)ENLR(D)	531.288	1	0.0048	8.9666		0	14.2083	3285	y4	0.4445	0.0146
					(R)AILTLVNNDDR(D)	1225.65	2	0.004	3.2428		0	16.0435	2030		0	0
					(I)LTLVNNDDR(D)	1059.54	2	0.0081	7.6333		0	16.0414	2292	y6y7y8y9	8.0658	0.0046
					(I)LTLVNNDDRDSYNLHPGDAQR(I)	2413.15	3.12	0.0176	7.2983		0	15.6045	19586	y3y4y4*y5y6y6*y6°y7y7°y13y14y17y17*y18y19y20y21	14.8661	0.0065
					(L)TLVNNDDR(D)	946.459	1	-0.0015	-1.6357		0	16.048	1389	y6y7y8	5.79	0.0085
					(L)TLVNNDDRDSYNLHPGDAQR(I)	2300.07	3	0.0241	10.4675		0	15.606	11357	y3y4y4*y5y6y6*y6°y7y7°y13y14y17y17*y18y19y20	15.1697	0.0061
					(T)LVNNDDRDSYNLHPGDAQR(I)	2199.02	3	0.027	12.2572		0	15.6024	5380	y3y4y4*y5y6y6*y6°y7y7°y13y14y17y17*y18y19	15.4362	0.007
					(V)NNDDRDSYNLHPGDAQR(I)	1986.86	3	0.0241	12.1457		0	15.6046	1832	y3y4y4*y5y6y6*y6°y7y7°y13y14y17y17*	15.9077	0.0066
					(H)PGDAQR(I)	643.316	1	0	-0.022		0	15.5861	1467	y3y4y4*y5y6y6*y6°	15.9822	0.0186
					(R)IPAGTTYYLVNPHDHQNLK(I)	2163.1	3	0.0112	5.1946		0	14.9487	12772		0	0
					(I)PAGTTYYLVNPHDHQNLK(I)	2068.02	2.93	0.0179	8.6729		0	14.9405	17106	b5b5°b6b6°b12b17y3y4y4*y5y5*y6y7y8y10y11y13y16y17y17*y18y18°	14.3255	0.0118
					(P)AGTTYYLVNPHDHQNLK(I)	1970.97	2	0.0045	2.2831		0	14.944	3295	y3y4y4*y5y5*y6y7y8y10y11y13y16y17y17*	13.1306	0.0137
					(A)GTTYYLVNPHDHQNLK(I)	1899.93	2	0.0211	11.1129		0	14.9364	1309	y3y4y4*y5y5*y6y7y8y10y11y13y16	13.2666	0.012
					(N)PHDHQNLK(I)	988.496	2	0.0066	6.6736		0	14.9513	2295	b4b5b5°b6b6°y3y4y4*y5y5*y6y7y8	15.9419	0.021
					(L)AIPVNKPGR(Y)	951.573	2	0.0126	13.2137		0	14.0671	1046	y3y4y5y5*y6y6*y7y7*y8	9.4534	0.0036
					(A)IPVNKPGR(Y)	880.536	2	0.0039	4.4153		0	14.0681	6437	y3y4y5y5*y6y6*y7y7*y8	9.4534	0.004
					(I)PVNKPGR(Y)	767.452	1.56	-0.0012	-1.6264		0	14.0648	46599	b3b4b4*y3y4y5y5*y6y6*y7y7*	12.3678	0.005
					(P)VNKPGR(Y)	670.399	1.18	0.001	1.5153		0	14.0639	7136	y3y4y5y5*y6y6*	10.4577	0.0045
					(V)NKPGR(Y)	571.331	1	-0.0032	-5.5487		0	14.0638	11630	y3y4y5y5*	10.3415	0.0042
					(N)KPGR(Y)	457.288	1	0.0025	5.3726		0	14.0649	2537	y3y4	10.3996	0.0007
					(V)LFGEEEEQR(Q)	1136.52	2	0.0088	7.705		0	15.053	1070	y3y4y4°y7y8	7.1258	0.0036
					(L)FGEEEEQR(Q)	1023.44	1.7	0.0036	3.5379		0	15.0525	9436	y3y4y4°y7y8	7.1258	0.0038
					(R)QQEGVIVELSK(E)	1211.66	2	0.0053	4.3515		0	15.5413	10955		0	0
					(I)SSEDEPFNLR(S)	1193.54	1.56	0.0131	10.9706		0	15.932	4882	y4y5y5*y6y6°y7y8y10	3.8257	0.0129
					(E)PFNLR(S)	646.367	1.28	0.0003	0.4314		0	15.9331	2455	y4y5y5*	1.034	0.0091
					(R)NPIYSNNFGK(F)	1135.55	2	-0.0023	-2.0109		0	14.4186	3816		0	0
					(N)PIYSNNFGK(F)	1039.52	2	0.0056	5.3667		0	14.4157	4127	y6y7y8	9.0661	0.0051
					(I)YSNNFGK(F)	829.384	1	0.0073	8.81		0	14.417	3101	y6y7	9.7188	0.0038
					(Y)SNNFGK(F)	666.321	1	0.0057	8.6082		0	14.4198	1672	y6	6.3571	0.001
					(K)FFE(I)	424.187	1	0.0022	5.1924		0	16.1233	1900		0	0
					(F)FEITPEK(N)	863.451	1.21	-0.0014	-1.6332		0	16.128	5170	y3y3°y4y5y6y6°y7	14.3549	0.007
					(F)EITPEK(N)	716.383	1	-0.0001	-0.1342		0	16.1257	14371	y3y3°y4y5y6y6°	15.179	0.0067
					(E)ITPEK(N)	587.34	1	0.0026	4.4214		0	16.1278	3981	y3y3°y4y5	16.1414	0.0087
					(I)TPEK(N)	474.256	1	0.0024	4.978		0	16.1224	2945	y3y3°y4	14.5918	0.0064
					(T)PEK(N)	373.208	1	0.004	10.822		0	16.1286	2794	y3y3°	17.8137	0.0101
					(V)DAQPQQK(E)	814.405	1	0.0021	2.6324		0	14.633	1186	y4y7	11.4406	0.0137
					(Q)PQQK(E)	500.283	1	0.0014	2.7541		0	14.6404	1786	y4	14.9472	0.0075
					(K)VREDENN(P)	857.375	1.3	0.0047	5.5		0	15.6223	2956	b3b4b5b6b6*b7b7*	10.8148	0.0063
Beta conglycinin beta subunit Fragment [Glycine max]	Q50JD8	550	394	769.11
					(R)NFLAGEKDNVVR(Q)	1361.72	1.98	0.0016	1.183		6.6629	14.3419	49590	b3y4y5y6y8y9y10	8.7842	0.0098
					(R)IPAGTTYYLVNPHDHQNLK(I)	2181.11	2.92	0.02	9.1567		6.431	14.9313	134633	b4b8y3y4y4*y5y6y6°y7y8y12y16y17y18y18°	15.7277	0.0182
					(R)QVQELAFPGSAQDVER(L)	1773.88	2	0.0025	1.4081		6.4032	15.9202	22742	b7y3y3°y6y9y10y11	14.6896	0.0104
					(K)VREDENNPFYLR(S)	1551.76	2	0.0052	3.331		6.3355	15.6197	14823	b4b5b6b7y4y5y8	15.4846	0.0092
					(R)AILTLVNNDDRDSYNLHPGDAQR(I)	2597.27	2.98	0.0247	9.523		6.2745	15.6061	71411	b4b4°y3y4y6y7y13y14y18y20y21	14.7002	0.0071
					(K)TISSEDEPFNLR(S)	1407.67	2	0.0076	5.3648		6.0547	15.9328	12091	y5y5*y6y6*y7y10	14.2638	0.0128
					(K)LAIPVNKPGR(Y)	1064.66	2	0.0109	10.2473		5.9618	14.0471	9812	y4y5y5*y6y7y7*	13.6408	0.0056
					(R)EDENNPFYLR(S)	1296.59	1.89	0.0148	11.4099		5.6629	16.2974	7009	y5y6y7	13.9997	0.0133
					(R)SPQLENLRDYR(I)	1390.71	2	0.0055	3.9892		5.6449	14.3415	14807	b3b7b9	22.9959	0.0082
					(R)AILTLVNNDDRDSYNLHPGDAQR(I)	2579.26	3	0.0294	11.3981		0	15.6268	1522		0	0
					(I)LTLVNNDDRDSYNLHPGDAQR(I)	2413.15	3.2	0.0276	11.4422		0	15.61	8969	y3y4y6y7y13y14y18y20y21	15.0653	0.0066
					(L)TLVNNDDRDSYNLHPGDAQR(I)	2300.07	3	0.0274	11.9022		0	15.6113	4907	y3y4y6y7y13y14y18y20	15.47	0.0068
					(R)IPAGTTYYLVNPHDHQNLK(I)	2163.1	3	0.0272	12.5914		0	14.9422	5936		0	0
					(I)PAGTTYYLVNPHDHQNLK(I)	2068.02	3	0.0311	15.0558		0	14.9313	7496	b5b5°b6b8y3y4y4*y5y6y6°y7y8y12y16y17y18y18°	13.7893	0.0172
					(P)AGTTYYLVNPHDHQNLK(I)	1970.97	2	0.0069	3.5007		0	14.9322	1524	y3y4y4*y5y6y6°y7y8y12y16y17	14.1764	0.0177
					(Y)YLVNPHDHQNLK(I)	1477.75	2	0.0062	4.1704		0	14.928	1801	y3y4y4*y5y6y6°y7y8y12	15.2938	0.0208
					(Y)LVNPHDHQNLK(I)	1314.69	2	0.0106	8.0565		0	14.9215	2107	y3y4y4*y5y6y6°y7y8	15.9797	0.0272
					(L)VNPHDHQNLK(I)	1201.61	2	0.0063	5.2062		0	14.9373	3257	y3y4y4*y5y6y6°y7y8	15.9797	0.0163
					(N)PHDHQNLK(I)	988.496	2	0.004	4.0434		0	14.923	1135	b3b3°b5y3y4y4*y5y6y6°y7y8	18.0293	0.0234
					(I)PVNKPGR(Y)	767.452	1.7	0.0033	4.2372		0	14.0485	8657	y4y5y5*y6y7y7*	13.6408	0.0059
					(V)NKPGR(Y)	571.331	1	0	0.0522		0	14.053	1850	y4y5y5*	9.0333	0.0088
					(I)SSEDEPFNLR(S)	1193.54	1.59	0.015	12.5625		0	15.9298	1594	y5y5*y6y6*y7y10	14.2638	0.0152
					(F)LAGEKDNVVR(Q)	1100.61	2	0.0112	10.1325		0	14.3435	5644	y4y5y6y8y9y10	9.1465	0.0109
					(L)AGEKDNVVR(Q)	987.522	2	0.0036	3.6615		0	14.3418	7973	y4y5y6y8y9	9.4125	0.0114
					(S)PQLENLRDYR(I)	1303.68	3	0.0086	6.5782		0	14.3537	1708		0	0
Beta subunit of beta conglycinin Fragment [Glycine max]	O22121	224	163	76.75
					(K)FFEITPEK(N)	1010.52	1.87	0.0047	4.6272		5.1121	16.3294	11255	y3y4y6y7	10.0654	0.0143
					(R)VLFGEEEEQR(Q)	1235.59	2	0.0033	2.7055		4.9157	15.2322	3836	y3y7y8	16.554	0.0052
					(K)LAIPVNKPGR(Y)	1064.66	2	0.0074	6.9598		4.772	14.2242	3400	y3y5y5*y7	5.3837	0.016
					(L)FGEEEEQR(Q)	1023.44	2	0.0057	5.5898		0	15.2341	1340	y3y7y8	16.554	0.0039
					(F)EITPEK(N)	716.383	1	0.0043	6.0078		0	16.3417	2481	y3y4y6	11.4719	0.0078
					(E)ITPEK(N)	587.34	1	-0.002	-3.4106		0	16.3356	1661	y3y4	13.5114	0.0015
					(I)PVNKPGR(Y)	767.452	1.59	-0.0023	-3.0597		0	14.2236	5180	y3y5y5*y7	5.3837	0.0157
Embryo globulin [Hordeum vulgare]	Q03678	427	278	35.78
					(R)VAIMEVNPR(A)	1028.56	2	-0.011	-10.721		4.4923	15.1456	1856	y4y5y6y7y8y9	15.7156	0.0105
					(R)AQDQDEGFVAGPEQQSR(E)	1861.83	2	-0.0072	-3.8715		4.459	14.2269	5237	b4b10b10*y7y8y17	17.1337	0.0104
					(R)IIQSDHGFVR(A)	1171.62	2	-0.0095	-8.1359		3.6688	13.8135	2789	b3b4y5	23.2058	0.0178
Globulin 3 [Triticum aestivum]	B7U6L4	989	653	905.744
					(K)ALRPFDEVSR(L)	1189.63	2	-0.0049	-4.1165		7.0379	14.5853	191133	b5b6b7y3y3°y4y5y6y7y9	12.5746	0.0063
					(R)AKDQQDEGFVAGPEQQQEHER(G)	2426.1	2.96	0.0061	2.5068		6.974	13.2435	66766	b3b4b4*b6b6*b8b9b10b11y2y3y4y4°y5y5*y5°y7y7*y8y9y10y11y12y21	11.8868	0.0068
					(R)DTFNLLEQRPK(I)	1360.72	2	-0.0031	-2.307		6.7508	15.8972	85657	y4y4*y5y5*y5°y6y6*y7y8y9y10y11	11.2456	0.0072
					(K)ILHTISVPGK(F)	1064.65	1.98	-0.0025	-2.307		6.656	14.2467	54702	b3b6b6°y3y7y8y8°y10	7.1015	0.0063
					(R)GSAFVVPPGHPVVEIASSR(G)	1906.02	2.13	-0.0096	-5.0488		6.3999	15.9402	33346	b4b4°y5y7y9y10y11y12y13y13°y14y19	10.0037	0.0109
					(R)QGDVIVAPAGSIMHLANTDGR(R)	2122.07	2.83	0.0002	0.1116		6.2689	16.6646	42198	b4b4°y7y9y14y16	12.9087	0.0103
					(R)EVQEVFR(A)	906.468	1	0.0001	0.1576		6.2642	14.2918	15719	b3b3°y4y5y5*y5°y6y7	8.0162	0.0104
					(R)VWLAGR(N)	701.409	1	-0.0018	-2.5964		5.8836	14.8999	6644	b3y4y5y6	16.595	0.0139
					(R)VAIMEVNPR(A)	1028.56	1.48	0.0024	2.307		5.8671	14.9585	10986	y3y3*y4y8	3.4804	0.0179
					(R)RPYVFGPR(S)	991.547	2	0.0011	1.0971		5.8062	14.2246	53008	b6y5y7	9.3516	0.011
					(R)QGDVIVAPAGSIMHLANTDGR(R)	2138.07	2.84	0.0048	2.2623	Oxidation M (13)	5.5681	16.6988	13896	b4*b5b5*b7y5	21.6583	0.0091
					(R)VAIMEVNPR(A)	1044.55	2	0.0005	0.4527	Oxidation M (4)	5.5174	15.0022	5709	b4b5b6y7y8	22.1527	0.0138
					(K)ALRPF(D)	585.351	1	-0.0072	-12.3746		0	14.5956	1486	b5	0.2451	0.0043
					(K)ALRPFD(E)	700.378	1	0.0038	5.445		0	14.5749	4507	b5b6	5.1656	0.019
					(K)ALRPFDE(V)	829.42	1	0.0025	3.0389		0	14.5842	1880	b5b6b7	5.5221	0.0095
					(A)LRPFDEVSR(L)	1118.6	2	-0.0029	-2.5775		0	14.5724	12780	y3y3°y4y5y6y7y9	14.5882	0.014
					(L)RPFDEVSR(L)	1005.51	2	0.0023	2.2683		0	14.5731	8365	b3b4b5y3y3°y4y5y6y7	16.6957	0.014
					(D)EVSR(L)	490.262	1	-0.0006	-1.1976		0	14.5791	4527	y3y3°y4	18.2206	0.0064
					(E)VSR(L)	361.219	1	-0.0002	-0.5375		0	14.5752	5253	y3y3°	22.194	0.0091
					(V)AIMEVNPR(A)	929.487	1	-0.0003	-0.3369		0	14.9641	4836	y3y3*y4y8	3.4804	0.0124
					(V)AIMEVNPR(A)	945.482	2	0.0054	5.6975	Oxidation M (3)	0	14.9976	1368	y7y8	7.3676	0.0143
					(A)IMEVNPR(A)	858.45	1.33	-0.0047	-5.474		0	14.9642	20739	y3y3*y4	4.0106	0.0137
					(A)IMEVNPR(A)	874.445	1.82	-0.0042	-4.8021	Oxidation M (2)	0	15.0055	5816	y7	0.9158	0.0112
					(I)MEVNPR(A)	745.366	1.06	-0.0012	-1.6571		0	14.9649	27771	y3y3*y4	4.0106	0.013
					(I)MEVNPR(A)	761.361	1.3	0.0102	13.3509	Oxidation M (1)	0	14.9952	3964		0	0
					(V)NPR(A)	386.215	1	0.0033	8.4327		0	14.9718	3651	y3y3*	4.8219	0.0065
					(R)QGDVIVAPAGSIMHLANTDGR(R)	2104.06	3	0.0072	3.4227		0	16.6553	14070		0	0
					(R)QGDVIVAPAGSIMHLANTDGR(R)	2120.06	3	0.0047	2.2176	Oxidation M (13)	0	16.6986	2473		0	0
					(V)IVAPAGSIMHLANTDGR(R)	1722.9	2	0.0145	8.4363		0	16.6559	2039	y7y9y14y16	2.0288	0.0169
					(I)VAPAGSIMHLANTDGR(R)	1609.81	2	0.0027	1.6765		0	16.6511	3003	y7y9y14y16	2.0288	0.0216
					(A)PAGSIMHLANTDGR(R)	1455.7	2	0.0049	3.3845	Oxidation M (6)	0	16.7194	1637	y5	6.8726	0.0038
					(K)ILH(T)	364.234	1	0.0018	4.8967		0	14.2419	4914	b3	4.8967	0.0002
					(K)ILHTIS(V)	665.398	1	0.0021	3.1763		0	14.2432	1994	b3b6b6°	2.8608	0.0061
					(K)ILHTISVPGK(F)	1046.64	2	-0.0033	-3.1448		0	14.2463	5688		0	0
					(H)TISVPGK(F)	701.419	1	-0.0003	-0.4507		0	14.2431	2725	y3y7	0.0772	0.0005
					(D)TFNLLEQRPK(I)	1245.69	2	-0.0142	-11.3962		0	15.8898	2046	y4y4*y5y5*y5°y6y6*y7y8y9y10	11.7377	0.0117
					(T)FNLLEQRPK(I)	1144.65	2	-0.0039	-3.423		0	15.8948	7848	y4y4*y5y5*y5°y6y6*y7y8y9	11.7636	0.0082
					(F)NLLEQRPK(I)	997.579	2	0.0009	0.898		0	15.8926	4238	y4y4*y5y5*y5°y6y6*y7y8	12.3707	0.0102
					(N)LLEQRPK(I)	883.536	1.73	0.0019	2.1763		0	15.893	3645	y4y4*y5y5*y5°y6y6*y7	13.1143	0.0092
					(L)LEQRPK(I)	770.452	1.32	-0.0022	-2.8725		0	15.8898	4098	y4y4*y5y5*y5°y6y6*	13.7216	0.0122
					(L)EQRPK(I)	657.368	1	-0.0023	-3.5736		0	15.8856	4003	y4y4*y5y5*y5°	15.6024	0.0172
					(E)QRPK(I)	528.325	1	-0.0002	-0.2956		0	15.8918	2083	b4y4y4*	18.2088	0.0052
					(R)GSAF(V)	363.166	1	0.0031	8.5458		0	15.9214	2526	b4b4°	18.043	0.0279
					(R)GSAFV(V)	462.235	1	0.0031	6.6839		0	15.9265	6364	b4b4°b5	15.2943	0.0283
					(R)GSAFVV(P)	561.303	1	0.0033	5.8356		0	15.931	4851	b4b4°	18.043	0.0185
					(V)VPPGHPVVEIASSR(G)	1444.79	2	-0.0049	-3.384		0	15.9211	31076	y5y7y9y10y11y12y13y13°y14	7.6207	0.0273
					(V)PPGHPVVEIASSR(G)	1345.72	2.02	-0.0008	-0.576		0	15.9225	72679	y5y7y9y10y11y12y13y13°	8.0826	0.0267
					(V)WLAGR(N)	602.341	1	-0.0023	-3.8303		0	14.9003	4175	y4y5	22.7531	0.0184
					(W)LAGR(N)	416.262	1	-0.0025	-5.9918		0	14.8892	9082	y4	32.1772	0.0357
					(V)QEVFR(A)	678.357	1.12	0	0.0735		0	14.2948	7401	b3b3°y4y5y5*y5°	8.9537	0.0119
					(Q)EVFR(A)	550.298	1	-0.0015	-2.677		0	14.2958	3983	b3y4	19.6353	0.0019
					(R)AKDQQDEGF(V)	1019.44	1.39	0.0071	6.9994		0	13.2373	2583	b3b4b4*b6b6*b8b9	17.0691	0.0094
					(R)AKDQQDEGFV(A)	1118.51	2	0.0103	9.2279		0	13.2423	1679	b3b4b4*b6b6*b8b9b10	16.3559	0.0083
					(R)AKDQQDEGFVA(G)	1189.55	2	-0.0013	-1.0865		0	13.2436	1046	b3b4b4*b6b6*b8b9b10b11	15.4655	0.0085
					(G)PEQQQEHER(G)	1180.53	2.24	0.0114	9.6243		0	13.2404	5379	b3b3*b3°b4b4*b5y3y4y4°y5y5*y5°y7y7*y8y9y9	13.9815	0.0071
					(R)RPY(V)	417.224	1	0.006	14.4276		0	14.2204	1545		0	0
Globulin 3 [Triticum aestivum]	B7U6L4	860	583	1102.26
					(R)QGDVIVAPAGSIMHLANTDGR(R)	2122.07	2.54	-0.023	-10.8211		7.2895	17.081	179946	b3b4b4*b4°b5b5*b5°b6b6°b7b7°y3y4y5y6y7y7*y8y9y10y11y12y14y15y16y18y21y21*	10.0397	0.0093
					(R)QGDVIVAPAGSIMHLANTDGR(R)	2138.07	2.61	-0.0203	-9.4773	Oxidation M (13)	7.0281	15.9539	116337	b3b5b5*b5°b6b6*b6°b7b7°y3y4y4°y5y5*y6y7y8y8*y9y12y14y14°y15y16y20y21y21*	11.9066	0.012
					(R)GSAFVVPPGHPVVEIASSR(G)	1906.02	2.05	-0.0283	-14.8599		6.8513	16.333	452214	b4b4°b5b5°b6b6°y3y4y5y5°y6y6°y7y8y9y9°y10y10°y11y13y13°y14y16y19	14.2377	0.014
					(R)AFVVPGLTDADGVGYVAQGEGVLTVIENGEK(R)	3104.58	2.85	-0.0008	-0.27		6.4954	19.8458	29603	b3b4y4y5y6y7y8y9y31	9.7031	0.0153
					(R)AFVVPGLTDADGVGYVAQGEGVLTVIENGEK(R)	3105.56	2.78	0.004	1.2757	Deamidation N (28)	6.4741	19.541	18145	b3b4b9y3y3°y4y5y5°y6y6*y7y8y9y10y11y11°y27	15.5542	0.0087
					(R)QASEGDQGHHWPLPPFR(G)	1958.93	2.69	-0.011	-5.6251		6.3846	16.5055	135350	y3y4y5y6y7y8y16y17y17*	14.03	0.0228
					(R)AFVVPGLTDADGVGYVAQGEGVLTVIENGEKR(S)	3261.66	3	0.0038	1.15	Deamidation Q (18)	6.3033	19.1827	27433	b3b4b12b12°b14y2y4y6y6°y28y29y32	14.3728	0.0137
					(R)VWLAGR(N)	701.409	1	-0.0039	-5.5904		6.1732	15.3737	2342	b3y3y4y6	3.833	0.0156
					(R)EVQEVFR(A)	906.468	1	-0.0076	-8.3369		6.1696	14.7594	6189	b7y3y4y4°y5y5*y5°y6	15.8872	0.0099
					(R)SLQQCVQR(C)	1018.51	2	0.0089	8.7646	Carbamidomethyl C (5)	6.0382	16.6618	9543.42	b3b3°b5b6y5	23.6403	0.0285
					(K)ILHTISVPGK(F)	1064.65	2	-0.0117	-10.9484		5.9348	14.7511	6848	b3y3y7	16.0383	0.0152
					(R)VAIMEVNPR(A)	1044.55	2	-0.0053	-5.0999	Oxidation M (4)	5.6093	15.4115	2353.39	y3y3*y6y7	3.6394	0.0202
					(R)GSSNLQVVCFEINAER(N)	1822.88	2	-0.0097	-5.2978	Carbamidomethyl C (9)	5.4356	18.6303	10274	y2y3y7y9	20.1834	0.0164
					(R)QGDVIVAPAGSIMHLANTDGRR(K)	2279.16	3	-0.0273	-11.9668	Deamidation N (17)	5.3998	17.5927	2399.94	b3b4b4*b4°b6y22	13.7314	0.014
					(V)NPR(A)	386.215	1	-0.0008	-2.1831		0	15.4023	1070.12	y3y3*	1.4321	0.0123
					(R)AFVVPGLTDADGVGYVAQGEGVLTVIENGEK(R)	3087.55	3	0.0382	12.3758		0	19.844	1271		0	0
					(R)QGDV(I)	400.183	1	-0.0036	-8.9321		0	15.9706	1426.83	b3	6.1786	0.0023
					(R)QGDVIVAPAGSIMHLANTDGR(R)	2104.06	2.92	-0.014	-6.6531		0	17.0806	33472.3		0	0
					(D)VIVAPAGSIMHLANTDGR(R)	1821.96	2	-0.0009	-0.4825		0	17.0855	2259.31	y3y4y5y6y7y7*y8y9y10y11y12y14y15y16y18	8.5332	0.009
					(I)VAPAGSIMHLANTDGR(R)	1609.81	2	-0.0119	-7.3929		0	17.0929	20352	y3y4y5y6y7y7*y8y9y10y11y12y14y15y16	8.4568	0.0103
					(R)QASEGDQGHHW(P)	1233.5	2	0.0139	11.2902		0	16.4958	3663		0	0
					(R)QASEGDQGHHWPLPPFR(G)	1940.91	2.99	-0.023	-11.8266		0	16.4981	133866		0	0
					(W)PLPPFR(G)	726.43	1	-0.0102	-14.0718		0	16.5052	12771	y3y4y5y6	16.9116	0.0278
					(R)GSAFV(V)	462.235	1	-0.0066	-14.3011		0	16.3268	25747	b4b4°b5b5°	14.4715	0.0176
					(R)GSAFVV(P)	561.303	1	-0.0054	-9.6641		0	16.331	23900	b4b4°b5b5°b6b6°	13.8971	0.0173
					(S)AFVVPPGHPVVEIASSR(G)	1761.96	3	-0.0252	-14.3199		0	16.3303	2166	y3y4y5y5°y6y6°y7y8y9y9°y10y10°y11y13y13°y14y16	14.2455	0.013
					(V)WLAGR(N)	602.341	1	-0.0074	-12.2973		0	15.3743	2478	b2y3y4	14.0381	0.0164
					(W)LAGR(N)	416.262	1	-0.0034	-8.1539		0	15.379	5091	y3y4	3.4112	0.016
					(V)QEVFR(A)	678.357	1	-0.0031	-4.4964		0	14.7578	2199	y3y4y4°y5y5*y5°	12.2941	0.0107
					(Q)EVFR(A)	550.298	1	-0.0034	-6.1297		0	14.759	1870	y3y4y4°	16.1952	0.0105
					(M)EVNPR(A)	614.326	1	-0.0064	-10.3368		0	15.4137	4124.68	y3y3*	1.4321	0.0237
Glycinin G1 [Glycine max]	P04776	444	311	84.79
					(R)LSAEFGSLR(K)	979.521	2	-0.0056	-5.7387		5.3405	15.6469	1926	y5y7y8y9	14.208	0.0059
					(R)VFDGELQEGR(V)	1149.55	2	-0.0113	-9.8109		5.2007	14.5179	7478	y3y3°y4y5y5°y7y8y9y10	21.1703	0.022
					(F)DGELQEGR(V)	903.417	1	-0.0122	-13.4491		0	14.5139	1847	b3y3y3°y4y5y5°y7y8	21.412	0.02
Glycinin G2 [Glycine max]	P04405	450	307	565.78
					(K)LSAQYGSLR(K)	994.532	1.84	-0.0065	-6.556		6.9272	14.1998	32596	y4y5y6y6*y6°y7y7*y8y8°y9	6.7522	0.0047
					(R)ALVQVVNCNGER(V)	1359.67	1.98	-0.0063	-4.666	Carbamidomethyl C (8), Deamidation N (9)	6.7017	14.7087	44681	b5y3y4y4*y4°y5y6y6*y7y8y9y9*y9°y10y12	10.2062	0.0084
					(K)EAFGVNMQIVR(N)	1279.65	2	-0.0019	-1.499	Oxidation M (7)	6.5977	15.3042	16888	y3y4y6y8	6.0541	0.0041
					(K)SQSDNFEYVSFK(T)	1450.65	2	-0.0032	-2.2053		6.487	16.1669	18641	y3y4y5y6y10y12	17.2914	0.0098
					(R)NGIDETICTMR(L)	1310.57	2	0.0016	1.1963	Deamidation N (1), Carbamidomethyl C (8)	6.4567	15.8417	6403	y4y6y7y8	2.7344	0.0087
					(R)KPQQEEDDDDEEEQPQCVETDK(G)	2691.08	3	0.039	14.5101	Carbamidomethyl C (17)	6.284	12.8248	18373	y3y4y5y6y8y22	12.3132	0.0083
					(A)FGVNMQIVR(N)	1079.57	2	-0.0009	-0.844	Oxidation M (5)	0	15.304	4191	y3y4y6y8	6.0541	0.0042
					(V)NMQIVR(N)	776.408	1	-0.0018	-2.343	Oxidation M (2)	0	15.306	1800	y3y4y6	6.9199	0.0038
					(R)KPQQEEDDDDEEEQ(P)	1715.65	2	0.009	5.2625		0	12.8287	2346		0	0
					(K)LSAQ(Y)	400.219	1	-0.0019	-4.6461		0	14.1955	1313		0	0
					(K)LSAQYGSLR(K)	976.521	2	-0.007	-7.1227		0	14.2017	1870		0	0
					(L)SAQYGSLR(K)	881.448	1.1	-0.0086	-9.7069		0	14.1994	9886	y4y5y6y6*y6°y7y7*y8y8°	6.9543	0.0045
					(S)AQYGSLR(K)	794.415	1.17	-0.0084	-10.6092		0	14.1976	9307	y4y5y6y6*y6°y7y7*	5.6018	0.0056
					(A)QYGSLR(K)	723.378	1.23	-0.0028	-3.8903		0	14.1999	4583	y4y5y6y6*y6°	5.1796	0.0031
					(Q)YGSLR(K)	595.32	1	-0.0067	-11.3169		0	14.1987	10377	b3y4y5	3.0816	0.0049
					(Y)GSLR(K)	432.257	1	-0.005	-11.5861		0	14.1977	5321	y4	3.7204	0.0067
					(V)VNCNGER(V)	849.352	1	-0.0027	-3.1332	Carbamidomethyl C (3), Deamidation N (4)	0	14.7145	1464	y3y4y4*y4°y5y6y6*y7	11.6417	0.0103
					(V)NCNGER(V)	750.284	1	0.0001	0.0704	Carbamidomethyl C (2), Deamidation N (3)	0	14.7092	1303	y2y3y4y4*y4°y5y6y6*	11.5643	0.0065
					(K)EAFGVNMQIVR(N)	1261.64	2	0.0035	2.8111	Oxidation M (7)	0	15.3043	1587		0	0
Glycinin G2 [Glycine max]	P04405	782	547	506.14
					(R)FYLAGNQEQEFLK(Y)	1586.78	2	-0.001	-0.6517		6.6736	16.7124	36210	b3b4y3y4y5y6y7y9y10y11	17.3692	0.0064
					(R)NLQGENEEEDSGAIVTVK(G)	1931.92	2	-0.0091	-4.6866		6.365	14.6354	38146	b5b7y3y4y5y8y9y10y11y16y18y18*	10.3273	0.0075
					(K)EAFGVNMQIVR(N)	1279.65	2	0.0027	2.0958	Oxidation M (7)	5.9938	15.2143	11340	b4b4°y3y4y4*y5y6y7y8	16.181	0.0127
					(K)EAFGVNMQIVR(N)	1263.65	2	0.0039	3.0719		5.9437	16.6279	5145	y3y4y5y6y7y8	14.0077	0.0094
					(K)QQEEENEGSNILSGFAPEFLK(E)	2366.11	2	0.0125	5.3002		5.7406	18.8896	9814	b21y3y5y6y8y9y10y21	17.3069	0.0129
					(F)GVNMQIVR(N)	932.498	1.35	-0.0097	-10.3991	Oxidation M (4)	0	15.2208	2055	y3y4y4*y5y6y7y8	17.1835	0.0111
					(V)NMQIVR(N)	760.413	1	0.0064	8.3913		0	16.6252	1367	b3b3*y3y4y5y6	10.9786	0.0104
					(V)NMQIVR(N)	776.408	1	0.0042	5.3849	Oxidation M (2)	0	15.2147	1917	b3y3y4y4*y5y6	19.7796	0.0087
					(K)EAFGVNMQIVR(N)	1261.64	2	-0.0035	-2.7373	Oxidation M (7)	0	15.2176	1845		0	0
similar to glycinin A3B4 subunit [Glycine max] (99%)	C6T7B0	705	481	106.14
					(K)GAIGFAFPGCPETFEKPQQQSSR(R)	2539.2	3	0.0269	10.6064	Carbamidomethyl C (10)	5.176	16.9784	13232	y7y13y16y17y18	13.8021	0.0032
					(R)VFYLAGNPDIEHPETMQQQQQQK(S)	2745.29	3	0.0244	8.8923	Oxidation M (16)	5.1273	15.632	54317	b3b4b5y16y17y18y19y20y21	13.3752	0.0074
					(K)HFLAQSFNTNEDTAEK(L)	1851.85	2	-0.0034	-1.8253		4.9367	14.706	15343	b4b5y3y4y5y7y8y9	18.8596	0.0166
					(R)VFYLAGNPDIEHPETMQQQQQQK(S)	2728.27	3	0.0343	12.5578	Oxidation M (16)	0	15.6357	1455		0	0
					(F)YLAGNPDIEHPETMQQQQQQK(S)	2499.16	3	0.0197	7.8986	Oxidation M (14)	0	15.6303	1983	y16y17y18y19y20y21	9.1735	0.0066
					(L)AGNPDIEHPETMQQQQQQK(S)	2223.01	2	0.0177	7.977	Oxidation M (12)	0	15.627	1441	y16y17y18y19	6.5249	0.0094
					(A)GNPDIEHPETMQQQQQQK(S)	2151.97	2	0.0209	9.7338	Oxidation M (11)	0	15.6305	3585	y16y17y18	7.5099	0.0058
					(N)PDIEHPETMQQQQQQK(S)	1980.91	2	0.0154	7.7933	Oxidation M (9)	0	15.6301	2351	b3b4b5y16	18.45	0.0058
					(K)HFLAQSFNTNEDTAEK(L)	1833.84	3	0.0109	5.9354		0	14.6911	3371		0	0
					(F)PGCPETFEKPQQQSSR(R)	1875.87	2	0.0085	4.5205	Carbamidomethyl C (3)	0	16.9743	2679	y7y13y16	9.6304	0.0029
07 Transporters
07.01 Ions
Ferritin 4 chloroplastic [Glycine max]	Q948P5	964	645	539
					(R)ALTGVIFEPFEEVKK(E)	1706.94	2	0.007	4.1301		6.3057	18.0129	11688	b5y3y7y8y9y10y13y15	7.8322	0.0071
					(K)ELDLVPTVPQASLAR(Q)	1608.9	2	-0.0032	-2.0182		6.2718	17.4307	14121	b3b3°b4b5y7y10	4.9368	0.0032
					(R)ALTGVIFEPFEEVK(K)	1578.84	2	0.0025	1.5916		5.7901	18.926	6956	y6y8y9	13.7647	0.0105
					(K)LLNLHSVATK(N)	1095.65	2	-0.0092	-8.3687		5.678	14.7604	14011	y3y5y8	7.4481	0.0169
					(L)TGVIFEPFEEVKK(E)	1522.82	2	0.0055	3.63		0	18.0145	4252	y3y7y8y9y10y13	7.9396	0.0077
					(V)IFEPFEEVKK(E)	1265.68	2	0.004	3.1476		0	18.0145	1036	y3y7y8y9y10	7.7898	0.0084
					(K)ELDLV(P)	570.313	1	-0.0012	-2.0243		0	17.4295	3476	b3b3°b4b5	5.8469	0.0037
					(V)PTVPQASLAR(Q)	1039.59	1	-0.0013	-1.2208		0	17.4296	2861	y7y10	2.1778	0.005
					(R)ALTGVIFEPFEEVKK(E)	1688.93	3	-0.0057	-3.3663		0	18.0171	1920		0	0
07.07 Sugars
Sucrose binding protein [Glycine max]	Q04672	485	331	394.12
					(R)AVLGLVSESETEK(I)	1361.72	1.98	-0.0003	-0.1844		6.5315	15.8104	32754	b4b5y3y3°y4y5y5°y6y6°y7y7°y8y8°y9y10y11y13	17.7621	0.0052
					(K)DNIVSSLDNVAK(E)	1274.66	1.94	0.0047	3.7107		6.097	16.2428	17173	b3b5y3y4y7y8y9	10.6483	0.0062
					(K)IALVIDGR(G)	856.525	1.21	-0.0008	-0.9097		6.0815	15.8671	9792	y3y4y5y6y7y8	6.6253	0.0052
					(K)LLQGIENFR(L)	1089.61	1.94	0.0026	2.3686		5.8809	16.3008	20713	y3y3*y6y7y7*y7°y8	8.6956	0.006
					(R)LAILEAR(A)	785.488	1	-0.0011	-1.356		5.8537	15.6028	9212	y3y4y5y6	8.0609	0.0054
					(R)AHTFVSPR(H)	914.484	1.63	-0.0155	-16.9234		4.9383	13.7166	3741	b4b6b7y5	34.1772	0.0159
					(L)QGIENFR(L)	863.437	1.64	0.0042	4.8745		0	16.2968	5948	y3y3*y6y7y7*y7°	7.9782	0.006
					(Q)GIENFR(L)	735.378	1	0.0029	3.9243		0	16.2986	2372	y3y3*y6	7.0472	0.0035
					(L)AILEAR(A)	672.404	1	-0.002	-2.9761		0	15.6041	8645	y3y4y5y6	8.0609	0.0042
					(I)LEAR(A)	488.283	1	-0.0013	-2.7098		0	15.6045	8598	y3y4	11.2652	0.0031
					(L)EAR(A)	375.199	1	0.0017	4.6398		0	15.6073	2563	y3	0.3754	0.0024
					(R)AVLGL(V)	454.302	1	0.0044	9.693		0	15.8128	2470	b4b5	21.9201	0.0013
					(R)AVLGLV(S)	553.371	1	0.0009	1.6075		0	15.8105	2034	b4b5	21.9201	0.0013
					(V)LGLVSESETEK(I)	1191.61	2	0.0085	7.1138		0	15.8119	6036	y3y3°y4y5y5°y6y6°y7y7°y8y8°y9y10y11	17.5294	0.0037
					(L)GLVSESETEK(I)	1078.53	1	0.0143	13.2967		0	15.8128	1209	y3y3°y4y5y5°y6y6°y7y7°y8y8°y9y10	18.0985	0.0033
					(L)VSESETEK(I)	908.421	1	0.0025	2.7177		0	15.8104	2624	y3y3°y4y5y5°y6y6°y7y7°y8y8°	19.5303	0.005
					(V)SESETEK(I)	809.352	1	0.0033	4.0561		0	15.8118	4054	b3y3y3°y4y5y5°y6y6°y7y7°	21.9355	0.0051
					(I)ALVIDGR(G)	743.441	1	0	-0.0204		0	15.8662	5378	y3y4y5y6y7	7.0399	0.0066
					(A)LVIDGR(G)	672.404	1	-0.0043	-6.3967		0	15.8641	7966	y3y4y5y6	7.8666	0.0092
					(V)IDGR(G)	460.251	1	0.0041	8.8579		0	15.8637	8143	y3y4	10.9259	0.0096
					(I)VSSLDNVAK(E)	932.505	1	0.0047	5.0014		0	16.2429	1808	y3y4y7y8y9	12.3294	0.0067
					(V)SSLDNVAK(E)	833.436	1	0.0011	1.2933		0	16.2425	2361	y3y4y7y8	13.6383	0.0068
					(L)LQGIENFR(L)	976.521	2	0.0019	1.9916		0	16.3026	1136	y3y3*y6y7y7*y7°y8	8.6956	0.0066
08 Intracellular trafic
08.07 Vesicular
similar to rab1C protein [Lotus japonicus]/rab-type small GTP-binding protein [Cicer arietinum] (99%)	C6T9G0	990	654	248.4
					(K)AFADEIGIPFMETSAK(N)	1742.83	2	0.0089	5.1352	Oxidation M (11)	5.8494	17.5757	12991	b4b5b7b8y4y5y8y10	7.5677	0.0098
					(K)LQIWDTAGQER(F)	1316.66	2	0.0083	6.2741		5.8129	16.0387	0	b3y5y6y7y8y9	6.731	0.0062
					(K)LLLIGDSGVGK(S)	1071.64	1.83	0.0068	6.3107		5.5977	16.8165	0	y3y4y7y8y9y10	9.7793	0.0051
					(M)NPEYDYLFK(L)	1188.56	2	0.0085	7.1792		5.0278	17.8828	0	y4y6y8	18.1337	0.0141
					(K)LQIWDTAGQER(F)	1298.65	2	-0.0037	-2.8295		0	16.0329	0		0	0
					(I)GDSGVGK(S)	619.305	1	-0.0013	-2.0687		0	16.8173	0	y3y4y7	11.481	0.0058
10.0404 Kinases
Phosphatidylinositol kinase [Oryza coarctata]	E0CWB2	52	16	70.82
					(K)VTLSAVPR(V)	842.509	1.05	-0.0033	-3.9503		5.892	14.5435	644320	b4b4°b5b5°b6b6°b8y3y4y6y7y7°y8	8.2125	0.0064
					(V)TLSAVPR(V)	743.441	1.01	-0.0043	-5.803		0	14.5433	366498	y3y4y6y7y7°	10.6895	0.0082
					(K)VTLSAVPR(V)	824.499	2	-0.0054	-6.5051		0	14.5399	58195		0	0
Phosphatidylinositol kinase [Oryza coarctata]	E0CWB2	88	34	27.25
					(K)VTLSAVPR(V)	842.509	1.05	-0.0034	-4.069		5.0624	14.5856	583468	b4b4°b5b5°b6b6°b8y3y4y6y7y7°y8	6.9409	0.0152
					(K)VTLSAVPR(V)	824.499	2	-0.0036	-4.322		0	14.5865	56340		0	0
					(V)TLSAVPR(V)	743.441	1.01	-0.0027	-3.6508		0	14.5857	249437	y3y4y6y7y7°	7.3966	0.0124
					(K)VTLSAV(P)	571.345	1	0.0085	14.8974		0	14.5854	183248	b4b4°b5b5°b6b6°	7.5293	0.0147
Phosphatidylinositol kinase [Oryza coarctata]	E0CWB2	99	75	86.70
					(K)VTLSAVPR(V)	842.509	1.01	-0.0024	-2.882		6.0678	14.7321	704141	b4b4°b5b5°b6b6°b8y3y4y6y7y7°y8	8.5994	0.004
					(V)TLSAVPR(V)	743.441	1.01	0	-0.019		0	14.7315	531247	b3b5b5°y3y4y6y7y7°	12.2059	0.0075
					(K)VTLSAVPR(V)	824.499	2	-0.0055	-6.6264		0	14.7292	52416		0	0
Phosphatidylinositol kinase [Oryza coarctata]	E0CWB2	654	451	62.46
					(K)VTLSAVPR(V)	842.509	1.02	0.0045	5.3078		5.7829	14.6448	309571	b4b4°b5b5°b6b6°b8y3y4y6y7y7°y8	11.4435	0.004
					(V)TLSAVPR(V)	743.441	1.01	0.003	4.0163		0	14.6498	154432	y3y4y6y7y7°	7.4528	0.0062
					(K)VTLSAVPR(V)	824.499	2	0.0015	1.8636		0	14.6408	23178		0	0
Phosphatidylinositol kinase [Oryza coarctata]	E0CWB2	676	450	51.88
					(K)VTLSAVPR(V)	842.509	1.02	-0.0063	-7.5111		5.6217	14.7189	481800	b4b4°b5b5°b6b6°b8y3y4y6y7y7°	10.0121	0.0065
					(K)VTLSAV(P)	571.345	1	0.0078	13.6722		0	14.7222	171975	b4b4°b5b5°b6b6°	9.8794	0.0051
					(K)VTLSAVPR(V)	824.499	2	-0.0081	-9.7798		0	14.7193	38609		0	0
					(V)TLSAVPR(V)	743.441	1.01	-0.0073	-9.8382		0	14.7257	332301	y3y4y6y7y7°	11.049	0.011
					(K)VTLSA(V)	472.277	1	0.0046	9.7941		0	14.7225	310672	b4b4°b5b5°	11.951	0.0056
Phosphatidylinositol kinase [Oryza coarctata]	E0CWB2	694	493	46.40
					(K)VTLSAVPR(V)	842.509	1.03	-0.0047	-5.612		5.5248	14.6159	148502	b4b4°b5b5°b6b6°b8y3y4y6y7y7°y8	11.5841	0.0068
					(K)VTLSAVPR(V)	824.499	2	0	0.0443		0	14.6152	18679		0	0
					(V)TLSAVPR(V)	743.441	1	0.0065	8.7241		0	14.6176	129976	y3y4y6y7y7°	10.5988	0.0033
					(K)VTLSA(V)	472.277	1	0.0062	13.182		0	14.616	143617	b4b4°b5b5°	13.5605	0.0082
Phosphatidylinositol kinase [Oryza coarctata]	E0CWB2	710	477	70.39
					(K)VTLSAVPR(V)	842.509	1.03	-0.0047	-5.612		5.8868	14.6682	424770	b4b4°b5b5°b6b6°b8y3y4y6y7y7°y8	10.0471	0.0047
					(K)VTLSAV(P)	571.345	1	0.0069	12.097		0	14.6724	156564	b4b4°b5b5°b6b6°	5.9438	0.0059
					(K)VTLSAVPR(V)	824.499	2	-0.0037	-4.4433		0	14.674	38424		0	0
					(V)TLSAVPR(V)	743.441	1.01	-0.0032	-4.3233		0	14.6709	246207	y3y4y6y7y7°	14.5733	0.0017
					(K)VTLSA(V)	472.277	1	0.0065	13.8172		0	14.6746	287606	b4b4°b5b5°	6.427	0.0084
Phosphatidylinositol kinase [Oryza coarctata]	E0CWB2	896	621	19.64
					(K)VTLSAVPR(V)	842.509	1.07	-0.0122	-14.514		4.778	14.6889	249866	b4b4°b5b5°b6b6°b8y3y4y6y7y7°y8	14.4109	0.0157
					(K)VTLSAV(P)	571.345	1	0.0024	4.2208		0	14.6971	59899	b4b4°b5b5°b6b6°	11.7784	0.0219
					(K)VTLSAVPR(V)	824.499	2	-0.0097	-11.7204		0	14.6836	25557		0	0
					(K)VTLSA(V)	472.277	1	0.0011	2.3832		0	14.6963	132071	b4b4°b5b5°	14.3405	0.0237
Phosphatidylinositol kinase [Oryza coarctata]	E0CWB2	957	643	37.81
					(K)VTLSAVPR(V)	842.509	1.02	0.0004	0.4414		5.3469	14.4983	385412	b4b4°b5b5°b6b6°b8y3y4y6y7y7°y8	15.0721	0.0155
					(K)VTLSAVPR(V)	824.499	2	-0.0028	-3.3517		0	14.493	21944		0	0
					(V)TLSAVPR(V)	743.441	1.01	0.0014	1.8641		0	14.4954	202518	y3y4y6y7y7°	15.9825	0.0126
					(K)VTLSA(V)	472.277	1	-0.0015	-3.122		0	14.494	194226	b4b4°b5b5°	15.3831	0.0122
10.99 Others
similar to EBP1 [Ammopiptanthus mongolicus] (95%)	C6TCX5	558	403	181.29
					(K)AWLALGTK(T)	859.504	1	0.0001	0.0987		5.7597	16.5329	2845	b3y3y5y6	8.7743	0.0059
					(R)ITTHPLQELQPTK(T)	1505.83	2	-0.0005	-0.3434		5.4308	14.4892	12075	b3y3y3°y9y13	10.1174	0.014
					(K)VVLSLSNPDTR(V)	1200.66	1.85	0.005	4.1842		5.2952	15.3946	6266	y6y8y9y11	18.5374	0.0039
					(R)FIFSEISQK(F)	1098.58	1.57	0.0119	10.8447		5.1628	16.6735	6544	y3y4y7	19.7577	0.0022
					(R)AADVIAAANTAAEVALR(L)	1626.88	2	0.0157	9.6742		4.9042	17.4447	9016	b5y8y10y11	16.9638	0.0113
					(V)LSLSNPDTR(V)	1002.52	1.63	0.0054	5.3384		0	15.394	2758	y6y8y9	19.6767	0.0044
					(I)TTHPLQELQPTK(T)	1392.75	2	0.0121	8.7215		0	14.4812	2008	y3y3°y9	11.6122	0.0226
					(W)LALGTK(T)	602.387	1	0.0041	6.8259		0	16.534	3194	y3y5y6	7.7016	0.0059
					(R)AADVIAAANTAAEVALR(L)	1608.87	2	0.0027	1.6804		0	17.4379	1527		0	0
11 Disease/defence
11.03 cell death
similar to cysteine proteinase inhibitor [Glycine max] (93%)	C6SXU0	967	646	256.75
					(K)FNLLLK(V)	747.476	1	0.0028	3.6962		5.7043	17.1734	2001	b3b4y3y6	10.4902	0.0036
					(R)SNSLVPYELHEVADAK(A)	1771.89	2.03	0.0096	5.415		5.6388	16.0845	17957	b4b4°b5b5°y4y5y7y11y16	20.2568	0.0102
					(K)AEVIDDFAK(F)	1007.5	1	0.0073	7.2425		5.6172	15.4207	2093	y3y4y5y6y7y8	9.4029	0.0077
					(K)QNSLLEFAR(V)	1077.57	2	0.0057	5.2589		5.0012	16.7049	3235	y3y5y7y9	12.2492	0.0097
					(K)ELQEFKPAGDAPSFTSADLGVK(K)	2307.15	2.74	0.0181	7.8373		4.8391	16.4482	18506	b3b3°b4b4°b5b9y4y8y22	23.4808	0.0078
					(L)QEFKPAGDAPSFTSADLGVK(K)	2065.02	2	-0.0046	-2.2088		0	16.4636	7556	b3b3°b9y4y8	22.2807	0.0117
					(L)VPYELHEVADAK(A)	1370.7	2	0.0196	14.3298		0	16.0835	1443	y4y5y7y11	14.8404	0.0141
					(V)IDDFAK(F)	708.356	1	0.0088	12.4483		0	15.4156	2571	b3y3y4y5y6	8.6055	0.0118
					(I)DDFAK(F)	595.272	1	0.0061	10.2169		0	15.4281	1427	b3b4y3y4y5	20.9789	0.0109
					(F)NLLLK(V)	600.408	1	-0.0004	-0.7048		0	17.169	1392	b3y3	9.397	0.0024
					(K)QNSLLEFAR(V)	1059.56	2	0.0062	5.8813		0	16.7071	4122		0	0
11.05 Stress responses
Trypsin inhibitor A [Glycine max]	P01070	1004	671	508.596
					(R)FIAEGHPLSLK(F)	1211.68	2.02	0.0022	1.8279		6.5111	15.2259	38444	y3y4y5y7y8y9	7.3465	0.0044
					(K)GIGTIISSPYR(I)	1163.64	1.78	0.0037	3.1804		6.0665	16.1298	16251	b10y3y4y5y6y7y9	14.2517	0.0107
					(K)NKPLVVQFQK(L)	1200.71	2	0.0016	1.3174		5.6253	14.6347	5986	b3y6y8	43.5052	0.0039
					(Y)ILSDITAFGGIR(A)	1262.71	2	-0.0048	-3.8118		5.4194	17.5308	1642	y4y7y10	12.1146	0.0217
					(T)IISSPYR(I)	835.467	1	-0.0133	-15.9541		0	16.1315	1368	y3y4y5y6y7	10.1366	0.0054
					(I)ISSPYR(I)	722.383	1	-0.0017	-2.3051		0	16.1215	5528	y3y4y5y6	11.2543	0.0137
					(I)SSPYR(I)	609.299	1	0.0014	2.2958		0	16.1278	5672	y3y4y5	11.4736	0.0089
					(S)SPYR(I)	522.267	1	0.0032	6.1785		0	16.1236	1458	y3y4	14.0351	0.015
					(S)PYR(I)	435.235	1	-0.0021	-4.9287		0	16.1396	1006	y3	17.5656	0.0012
					(I)AEGHPLSLK(F)	951.526	1.78	0.0029	3.0402		0	15.2274	6119	y3y4y5y7y8y9	7.3465	0.0033
					(H)PLSLK(F)	557.366	1	-0.0072	-12.9612		0	15.2127	2635	y3y4y5	5.8763	0.0175
					(K)GIGTIISSPYR(I)	1145.63	2	0.0098	8.5242		0	16.1277	5559		0	0
similar to predicted universal stress protein A-like protein-like [Glycine max 95%	C6SZS5	548	392	173.83
					(M)TSLHFAEMEK(K)	1192.57	2	0.0027	2.2765		5.2797	17.6787	16613	b4b5b6b7b7°y3y3°y9	28.4712	0.0152
					(R)AEAVCRDLNATNINMER(V)	1976.93	2	0.0075	3.7917	Carbamidomethyl C (5)	5.2497	16.3672	5919	b4b4°b5b9b10b12b12°b15y16y17y17*	16.4259	0.0111
					(K)YSMHLANSVMER(A)	1437.66	2	0.0266	18.4806		4.478	16.3965	2740	b4y3y10	25.7567	0.0209
					(A)EAVCRDLNATNINMER(V)	1905.89	2	0.0139	7.2983	Carbamidomethyl C (4)	0	16.3689	2747	y16	10.1841	0.0001
similar to predicted kunitz-type trypsin inhibitor KTI1-like [Glycine max] 97%	C6TB67	1015	685	1851.65
					(K)FSYPQQCER(K)	1214.53	1.92	-0.0007	-0.5913	Carbamidomethyl C (7)	7.39	13.8219	96503	y2y3y4y4*y4°y5y5*y5°y6y6*y6°y7y8y9	11.8843	0.0043
					(R)LVLAVTGEPFLVHFHK(I)	1807.03	2.18	0.0001	0.0536		7.1642	17.8868	15534	b3b4y3y4y5y6y8y11y12y13y14y16	9.368	0.0106
					(K)DTCPITVVQSPNPNSK(G)	1756.85	2	-0.0066	-3.7329	Carbamidomethyl C (3)	7.1552	14.725	109528	b3b3°b4b5b7b7°y3y3*y3°y4y4*y4°y5y5*y6y6*y8y8*y9y10y11y13y14y16	16.2694	0.0157
					(R)NGFIYYVLPAIR(G)	1426.77	2	0.0011	0.7716	Deamidation N (1)	7.1284	19.9681	22934	b3b4b5b6b7b8y4y5y6y7y8y9y12	13.1515	0.0099
					(R)NGFIYYVLPAIR(G)	1425.79	2	0.0063	4.4192		6.0291	19.3002	2348	b3y4y8y9	21.0551	0.0083
					(R)NGFIY(Y)	596.271	1	0.0023	3.9001	Deamidation N (1)	0	19.9695	2330	b3b4b5	18.6669	0.0062
					(R)NGFIYY(V)	759.335	1	0.0061	8.0288	Deamidation N (1)	0	19.9727	1183	b3b4b5b6	18.9091	0.0057
					(R)NGFIYYV(L)	858.403	1	0.0088	10.2312	Deamidation N (1)	0	19.969	1728	b3b4b5b6b7	18.1577	0.0087
					(R)NGFIYYVL(P)	971.487	1	0.0061	6.2981	Deamidation N (1)	0	19.969	2915	b3b4b5b6b7b8	16.7936	0.0081
					(I)YYVLPAIR(G)	994.572	1	0.0037	3.6899		0	19.9719	3456	b2b3y4y5y6y7y8	6.3667	0.0046
					(Y)YVLPAIR(G)	831.509	1	-0.003	-3.6093		0	19.9711	2776	y4y5y6y7	5.5154	0.0047
					(Y)VLPAIR(G)	668.445	1	-0.0004	-0.5567		0	19.9722	2082	y4y5y6	4.4942	0.0032
					(V)LPAIR(G)	569.377	1	0.0014	2.5323		0	19.9703	3105	y4y5	5.3861	0.0053
					(L)PAIR(G)	456.293	1	-0.0022	-4.8086		0	19.9701	9225	y4	4.396	0.0037
					(K)DTCPITVVQSPNPNSK(G)	1738.84	2	0.0134	7.71	Carbamidomethyl C (3)	0	14.7377	2526		0	0
					(C)PITVVQSPNPNSK(G)	1380.75	2	-0.0114	-8.2225		0	14.7341	1255	y3y3*y3°y4y4*y4°y5y5*y6y6*y8y8*y9y10y11y13	17.2844	0.012
					(S)PNPNSK(G)	656.336	1	0.008	12.1673		0	14.7341	2557	b5y3y3*y3°y4y4*y4°y5y5*y6y6*	20.6817	0.0099
					(N)PNSK(G)	445.24	1	0.0048	10.7287		0	14.7368	1108	y3y3*y3°y4y4*y4°	23.5584	0.0114
					(K)FSY(P)	398.171	1	0.0005	1.1365		0	13.8378	2854		0	0
					(K)FSYPQQCER(K)	1196.52	2	0.0053	4.4684	Carbamidomethyl C (7)	0	13.8224	7424		0	0
					(S)YPQQCER(K)	980.426	1.91	-0.0012	-1.1996	Carbamidomethyl C (5)	0	13.8232	52035	y3y4y4*y4°y5y5*y5°y6y6*y6°y7	12.0449	0.0034
					(Y)PQQCER(K)	817.362	1.31	-0.0002	-0.3024	Carbamidomethyl C (4)	0	13.8222	123834	b3b3*b4y3y4y4*y4°y5y5*y5°y6y6*y6°	12.3178	0.007
					(P)QQCER(K)	720.309	1.26	0.0021	2.9388	Carbamidomethyl C (3)	0	13.8194	3286	b3b3*b5b5*y3y4y4*y4°y5y5*y5°	14.7637	0.006
					(Q)CER(K)	464.192	1	0.0015	3.1686	Carbamidomethyl C (1)	0	13.8234	2931	y3	7.4772	0.0025
					(R)LVLA(V)	397.281	1	0.0027	6.7145		0	17.8692	2308	b3b4	12.5258	0.004
					(L)AVTGEPFLVHFHK(I)	1481.79	2	0.0002	0.1612		0	17.8782	8301	y3y4y5y6y8y11y12y13	9.5834	0.009
					(A)VTGEPFLVHFHK(I)	1410.75	2	0.0068	4.7867		0	17.878	6286	y3y4y5y6y8y11y12	10.1286	0.0095
					(V)TGEPFLVHFHK(I)	1311.68	2	0.0041	3.1005		0	17.8785	6822	y3y4y5y6y8y10y11y11	14.429	0.0091
					(E)PFLVHFHK(I)	1024.57	1.85	0.005	4.8819		0	17.8738	7610	b3b8y3y4y5y6y7y8	9.3625	0.0071
					(V)HFHK(I)	568.299	1	0.0028	4.8528		0	17.878	1823	b3b4y3y4	3.3996	0.0027
					(R)NGFI(Y)	433.208	1	-0.0005	-1.2591	Deamidation N (1)	0	19.9726	3244	b3b4	16.9625	0.0056
similar to predicted kunitz-type trypsin inhibitor KTI1-like [Glycine max] 97%	C6TB67	1050	709	290.74
					(K)FSYPQQCER(K)	1214.53	2	0.0038	3.1138	Carbamidomethyl C (7)	5.9945	14.4994	15634	y2y3y5y6y6*y7y9	14.4631	0.0052
					(R)NGFIYYVLPAIR(G)	1426.77	2	0.0132	9.2522	Deamidation N (1)	5.7396	19.8534	12916	b3b4y4y5y6y7y8	16.0327	0.0055
					(K)DTCPITVVQSPNPNSK(G)	1756.85	2	0.0005	0.3084	Carbamidomethyl C (3)	5.7136	15.1177	19145	b3b3°y4y9y11y16	12.2341	0.0111
					(I)YYVLPAIR(G)	994.572	1	0.0101	10.1248		0	19.8505	1261	b2y4y5y6y7y8	17.7475	0.0073
					(Y)YVLPAIR(G)	831.509	1	0.0079	9.4994		0	19.8516	1006	y4y5y6y7	17.7046	0.0074
					(L)PAIR(G)	456.293	1	0.0054	11.8473		0	19.8548	3349	y4	16.4496	0.0044
					(Y)PQQCER(K)	817.362	1.48	0.0011	1.2881	Carbamidomethyl C (4)	0	14.5033	14527	b3y3y5y6y6*	14.474	0.0045
					(R)NGFIYYVL(P)	971.487	1	0.0071	7.3275	Deamidation N (1)	0	19.8559	1285	b3b4	15.3786	0.0079
11.06 Detoxification
2, 4 D inducible glutathione S transferase [Glycine max]	O49235	971	657	811.60
					(K)EFIEALK(L)	849.472	1	-0.0018	-2.1733		6.722	15.8071	0	b3b5y3y4y4°y5y6	11.3604	0.0063
					(R)NPLLPSDPYQR(A)	1299.67	2	0.005	3.8655		6.4766	15.728	0	b3b3*y4y4*y7y8	3.0188	0.0044
					(R)FWADYVDK(K)	1043.48	1.81	0.0031	2.9956		6.4699	16.192	0	y3y4y5y6y7y8	14.433	0.0049
					(K)LLEEQLGDK(T)	1044.56	1.74	0.005	4.8191		6.3263	14.4948	0	y3y4y5y5*y6y7y7°y8	8.7246	0.0045
					(K)YEYKEEDLR(N)	1244.58	2	0.0012	0.997		6.2208	13.4775	0	b7y4y5y6y7	10.6335	0.0114
					(K)FIAWAK(R)	735.419	1	-0.0039	-5.3346		6.1975	15.8371	0	b3b5y3y4y6	6.3916	0.0034
					(K)SPLLLQMNPVHK(K)	1392.77	2	0.0014	1.0288	Oxidation M (7)	6.1469	15.1207	0	b4b5y4y6y8	15.7343	0.0104
					(K)AYETFGTLNIESECPK(F)	1858.85	2	0.0127	6.8369	Carbamidomethyl C (14)	5.6587	16.4656	0	b4b6b8y5y11y16	17.9793	0.014
					(S)PLLLQMNPVHK(K)	1305.73	3	0.0171	13.0661	Oxidation M (6)	0	15.1335	0	y4y6y8	18.8198	0.0199
					(P)LLLQMNPVHK(K)	1208.68	2	-0.0116	-9.5767	Oxidation M (5)	0	15.1315	0	y4y6y8	18.8198	0.0179
					(L)LQMNPVHK(K)	982.514	2	0.0118	11.962	Oxidation M (3)	0	15.1312	0	y4y6y8	18.8198	0.0176
					(R)NPLL(P)	438.271	1	0.0003	0.6949		0	15.7269	0	b3b3*	4.3843	0.0037
					(R)NPLLPSDPYQR(A)	1281.66	2	0.0087	6.7791		0	15.7244	0		0	0
					(N)PLLPSDPYQR(A)	1185.63	2	0.0062	5.1878		0	15.7131	0	y4y4*y7y8	2.0146	0.017
					(L)PSDPYQR(A)	862.405	1.11	0.0045	5.2676		0	15.7262	0	y4y4*y7	2.3262	0.0028
					(D)PYQR(A)	563.294	1	0.0047	8.3045		0	15.7286	0	y4y4*	2.104	0.0028
					(W)ADYVDK(K)	710.336	1	-0.0009	-1.3334		0	16.1872	0	b3y3y4y5y6	15.5379	0.0036
					(A)DYVDK(K)	639.298	1	0.0029	4.4844		0	16.1826	0	b3y3y4y5	16.8537	0.0049
					(F)IEALK(L)	573.361	1	-0.0021	-3.7309		0	15.8097	0	y3y4y4°y5	11.2921	0.0053
					(L)LEEQLGDK(T)	931.473	1.3	0.0125	13.4173		0	14.4978	0	y3y4y5y5*y6y7y7°y8	8.7246	0.0023
					(F)IAWAK(R)	588.35	1	0.0007	1.1742		0	15.8365	0	y3y4	6.1921	0.003
					(K)VYE(F)	392.182	1	0.0054	13.7373		0	17.1512	1400		0	0
					(K)VYEF(I)	539.25	1	0.0008	1.4345		0	17.1417	1447		0	0
					(E)YKEEDLR(N)	952.473	2	0.0006	0.5909		0	13.4741	0	y4y5y6y7	1.8702	0.0084
Iron superoxide dismutase [Glycine max]	Q71UA1	956	636	524.05
					(K)FLDEFK(A)	798.403	1	-0.0035	-4.424		6.3252	16.086	6182	b3b3°b4y3y3°y4y5	17.2146	0.0089
					(K)SLEEIIVTSYNK(G)	1395.74	1.89	-0.0038	-2.7127		6.3155	16.9398	9076	b5b5°y3y4y4*y5y5*y7y7*y8y9y10y10°	22.7884	0.0066
					(R)DFGSFEK(F)	829.373	1	-0.0019	-2.2428		6.1327	15.0675	11563	b4b4°y3y5y6y7	11.8914	0.0116
					(K)QIVGTELDGK(S)	1059.57	2	0.0027	2.5811		6.0188	14.4467	2029	y3y3°y4y7y8y10	11.728	0.0076
					(K)LVSWDAVSSR(L)	1119.58	2	0.004	3.5744		5.9807	15.836	5365	y3y4y5y5°y6y7y9	8.8588	0.0068
					(R)RPDYISVFMDK(L)	1386.67	2	0.0041	2.9573	Oxidation M (9)	5.8918	15.8917	32419	b3b3°b4b6b6°b7y3y4y6	16.0939	0.0094
					(I)VGTELDGK(S)	818.425	1	-0.0031	-3.8173		0	14.4429	1936	y3y3°y4y7y8	12.8426	0.0085
					(V)GTELDGK(S)	719.357	1	0.0046	6.3805		0	14.4462	1918	y3y3°y4y7	13.308	0.0065
					(K)SLEEI(I)	572.293	1	-0.0035	-6.148		0	16.9411	1679	b5b5°	31.6179	0.002
					(I)IVTSYNK(G)	824.451	1	-0.0023	-2.8433		0	16.9406	1480	y3y4y4*y5y5*y7y7*	23.3071	0.0058
					(T)SYNK(G)	511.251	1	0.0001	0.2188		0	16.9393	1423	y3y4y4*	22.2689	0.0056
					(F)GSFEK(F)	567.277	1	0.0004	0.6996		0	15.067	5514	y3y5	1.6565	0.0114
					(F)LDEFK(A)	651.335	1	-0.0022	-3.4055		0	16.0872	1701	y3y3°y4y5	6.8744	0.0069
					(L)DEFK(A)	538.251	1	0.0029	5.473		0	16.0846	1749	y3y3°y4	7.864	0.0045
					(K)LVSWDAVSSR(L)	1101.57	2	0.0021	1.876		0	15.8339	1330		0	0
					(W)DAVSSR(L)	634.316	1	0.003	4.7624		0	15.8301	1979	y3y4y5y5°y6	10.2604	0.0053
					(K)QIVGTELDGK(S)	1041.56	2	-0.005	-4.801		0	14.4446	10023		0	0
Seed coat peroxidase isozyme Fragment [Glycine max]	Q42784	877	599	47
					(R)YYSNLLQLNGLLQSDQER(F)	2154.08	2	-0.0026	-1.1936		4.4114	17.7053	1765	b7b8b9	3.3175	0.0143
					(R)RDSLTANR(T)	932.491	1.16	-0.0125	-13.4234		4.3041	13.7123	16975	b3b3°b4b5b5°y6y6°y8	12.5359	0.0135
					(D)SLTANR(T)	661.363	1	-0.0007	-1.0027		0	13.72	10345	y6y6°	4.7604	0.0219
similar to glutathione S-transferase [Glycine max] (99%)	C6T2R8	968	656	400.32
					(K)LLEEQLGDK(T)	1044.56	2	0.0042	4.0532		6.2895	14.584	0	y3y4y6y7y7°y8	7.6167	0.003
					(K)EFIEALK(L)	849.472	1	0.0008	0.8874		5.9599	15.895	0	b3y3y5	15.2759	0.0085
					(R)NPLLPSDPYQR(A)	1299.67	2	0.0103	7.9434		5.86	15.8052	0	b3y4y7	10.374	0.0084
					(K)FVAWAK(R)	721.403	1	0.0032	4.473		5.6586	15.339	0	b3y3y4	18.2532	0.0112
					(F)IEALK(L)	573.361	1	0.0019	3.2455		0	15.8916	0	y3y5	13.8309	0.0125
similar to glutathione S-transferase GST 22 [Glycine max] (98%)	C6SY24	970	658	371.21
					(K)VLQLYK(Y)	763.471	1	0.0001	0.1937		6.2595	15.0851	6692	b3b4y3y4y4*y5	9.3477	0.0068
					(K)YKDQGTDLLGK(T)	1237.64	2	0.0035	2.8335		6.036	14.1256	52804	b3y3y4y7y9y10	12.0166	0.0097
					(R)VLVCLIEK(E)	973.575	1.63	0.0046	4.7237	Carbamidomethyl C (4)	5.5792	16.3452	2545	y3y5y6y7	7.1901	0.0088
					(K)VLDVYEER(L)	1022.52	1	-0.0012	-1.1757		5.5257	14.6267	3063	b3y4y5y7	9.4089	0.013
					(K)VYGPTYGAPK(R)	1052.54	2	-0.0088	-8.3837		5.0202	13.8453	2701	y4y7y8y9y10	8.4601	0.0145
					(L)VCLIEK(E)	761.423	1	0.0045	5.8796	Carbamidomethyl C (2)	0	16.3359	2304	y3y5y6	8.225	0.0162
					(K)YKDQGTDLLGK(T)	1219.63	2	0.0113	9.2418		0	14.1429	1365		0	0
					(L)DVYEER(L)	810.363	1	-0.0023	-2.868		0	14.6211	5895	y4y5	3.8964	0.0058
					(V)LQLYK(Y)	664.403	1	0.0035	5.2105		0	15.0917	1613	y3y4y4*y5	11.0265	0.0062
					(L)QLYK(Y)	551.319	1	-0.0007	-1.2228		0	15.0875	1072	y3y4y4*	12.6501	0.0058
					(G)PTYGAPK(R)	733.388	2	0.0006	0.7947		0	13.8469	1174	y4y7	11.3312	0.0155
similar to peroxiredoxin [Pisum sativum] (93%)	C6SWE0	1048	705	958.64
					(K)VIIFGVPGAFTPTCSLK(H)	1806.98	2	0.0021	1.1676	Carbamidomethyl C (14)	6.8234	18.778	30268	b3b5b6y6y7y8y11y17	9.4987	0.0035
					(R)FALLVEDLK(V)	1047.61	1.44	0.0037	3.5565		6.5982	18.0144	10715	b3y3y4y4°y5y6y7y8y9	10.9374	0.0079
					(F)ALLVEDLK(V)	900.54	1	0.0111	12.3702		0	18.0105	1527	y3y4y4°y5y6y7y8	12.2623	0.0066
					(L)VEDLK(V)	603.335	1	0.0028	4.6108		0	18.0118	4000	b3b4y3y4y4°y5	14.6357	0.0074
					(K)VIIFGV(P)	629.402	1	-0.0004	-0.6522		0	18.7745	1297	b3b5b6	9.2145	0.006
13 Proteins of unknown function (PUF)
Chromosome 12 contig 1 DNA sequence [Ostreococcus tauri]	Q00Y82	645	452	258.11
					(K)HTDAQAGILLAEASSAICVQR(F)	2211.12	2.45	-0.0109	-4.9188	Carbamidomethyl C (18)	5.5842	16.3469	55934	b3b3°b10b11b11*b12y7y8y8°y9y21y21*	22.392	0.0095
					(K)HTDAQAGILLAEASSAICVQR(F)	2194.09	3	0.0087	3.9529	Carbamidomethyl C (18)	0	16.3435	17064		0	0
					(K)HTDAQAGILL(A)	1020.55	1	-0.0112	-10.9456		0	16.3385	3415	b3b3°b10	12.9815	0.0207
Orf214 [Glycine max]	Q01925	818	567	32.55
					(R)GGFLHFGDLSDQQKDK(V)	1791.87	2	0.0119	6.6198		3.8893	16.4613	3954	y4y4°y5y6y6*	27.0408	0.0078
					(R)GGFLHFGDLSDQQK(D)	1548.74	2	-0.0018	-1.183		3.8656	16.4775	10326	b4b13y5y7	22.8064	0.0236
					(R)GGFLHFGDLSDQQK(D)	1531.72	2	0.0162	10.5874		0	16.4682	3078		0	0
Predicted protein [Physcomitrella patens subsp patens]	A9SJE6	672	456	209.52
					(K)VTTVLGPR(G)	842.509	1.01	-0.0015	-1.8138		6.3708	14.7247	558272	b3b4b4°b6b6°b8y3y5y6y7y7°y8	12.6628	0.0049
					(K)VTTVLGPR(G)	824.499	2	-0.0014	-1.6537		0	14.7198	42079		0	0
					(V)TTVLGPR(G)	743.441	1.01	-0.0032	-4.3233		0	14.7256	323632	b3b5b5°y3y5y6y7y7°	13.5189	0.0054
					(K)VTTVLG(P)	571.345	1	0.0067	11.7469		0	14.7237	183539	b3b4b4°b6b6°	8.3793	0.0059
Predicted protein [Physcomitrella patens subsp patens]	A9SJE6	600	401	106.62
					(K)VTTVLGPR(G)	842.509	1.01	-0.011	-13.0896		5.784	14.5578	937643	b4b4°b6b6°b8y3y4y5y6y7y7°	7.617	0.0112
					(K)VTTVLGPR(G)	824.499	2	-0.0117	-14.1461		0	14.551	48043		0	0
					(V)TTVLGPR(G)	743.441	1	-0.0065	-8.7622		0	14.5577	643894	y3y4y5y6y7y7°	9.4825	0.0124
					(K)VTTVLG(P)	571.345	1	0.0049	8.5964		0	14.5533	325190	b4b4°b6b6°	4.4727	0.0108
Predicted protein OS [Physcomitrella patens]	A9SJE6	108	59	255.81
					(K)VTTVLGPR(G)	842.509	1.01	-0.0013	-1.5764		6.5442	14.7794	576085	b3b4b4°b6b6°b8y3y4y5y6y7y7°y8	13.445	0.0053
					(K)VTTVLGPR(G)	824.499	2	-0.0047	-5.6561		0	14.7777	44786		0	0
					(V)TTVLGPR(G)	743.441	1	-0.0038	-5.1304		0	14.778	419654	b3b5b5°y3y4y5y6y7y7°	14.1466	0.0042
					(K)VTTVLG(P)	571.345	1	0.0084	14.7223		0	14.7749	212408	b3b4b4°b6b6°	10.3652	0.0077
protein OS [Oryza sativa subsp japonica]	Q5QNF4	222	143	729.32
					(R)LSPSAAGSVEK(R)	1045.55	1.64	-0.0007	-0.684		6.9469	13.7807	73251	b7b7°b8y6y6°y7y7°y8y9y9°y10y10°y11	12.8275	0.009
					(L)SPSAAGSVEK(R)	932.468	1.08	-0.0073	-7.7763		0	13.7883	26733	y6y6°y7y7°y8y9y9°y10y10°	12.2509	0.009
					(S)AAGSVEK(R)	661.351	1.06	-0.0023	-3.5248		0	13.7859	15925	y6y6°y7y7°	4.978	0.0071
					(A)AGSVEK(R)	590.314	1	-0.0013	-2.2313		0	13.7878	25228	b5b5°y6y6°	10.8984	0.0115
					(R)LSPSAAGSVEK(R)	1027.54	2	0.0023	2.2866		0	13.7859	10692		0	0
Putative uncharacterized protein [Sorghum bicolor]	C5WQJ3	249	164	70.63
					(R)QSVDAASGSKPAAAGARPHWR(R)	2120.07	2	-0.0164	-7.7399		4.421	17.6791	6070	b3b4b4*b4°b5b5*b7b13b18y11y14	16.5891	0.0221
					(R)RDPADTAVYVVQPDQFR(A)	1976.98	2	-0.023	-11.6163		3.8052	16.3975	6122	b3b3°b5b5°y4y4°y5y8	35.1076	0.0197
					(R)QSVDAASGSKPAA(A)	1170.58	1.36	0.0112	9.5325		0	17.698	3212	b3b4b4*b4°b5b5*b7b13	17.7288	0.0199
Putative uncharacterized protein [Glycine max]	C6SWV4	1012	674	110.44
					(R)IFESFVK(A)	869.477	1.28	0.0014	1.5743		5.2712	16.432	11654	b4y4y5y6y7	17.6059	0.0096
					(K)AAGIGAVQAVSR(E)	1099.62	2	0.0087	7.8817		4.8753	14.5536	4757	y4y6y7y9y10y12	9.4537	0.0076
					(F)ESFVK(A)	609.324	1	0.001	1.718		0	16.4318	2742	y4y5	18.1126	0.0116
					(A)GIGAVQAVSR(E)	957.548	2	0.01	10.438		0	14.5558	1317	y4y6y7y9y10	9.5124	0.0067
					(I)GAVQAVSR(E)	787.442	1	0.0013	1.6799		0	14.5557	6369	y4y6y7y8	10.05	0.0074
					(A)VQAVSR(E)	659.384	1	0.0064	9.7073		0	14.5712	1847	y4y6	12.7345	0.0095
					(I)FESFVK(A)	756.393	1	0.003	4.0096		0	16.4244	3208	b3b3°y4y5y6	15.2426	0.0076
Putative uncharacterized protein [Glycine max]	C6SXS9	979	661	909.77
					(K)VPVVLFDGK(W)	973.572	1.73	-0.0063	-6.466		7.1159	16.6825	16192	b4b7y3y3°y4y5y6y7y8	13.8288	0.0062
					(R)VLLTLEEK(K)	944.566	1.17	-0.0049	-5.1602		6.549	15.951	5947	y3y3°y4y5y6y6°y7	11.9086	0.0116
					(K)VTAVDLSLAPK(L)	1113.65	1.84	-0.0053	-4.7602		6.4423	16.0246	7849	b6y3y6y7y8y9y10	10.6044	0.0075
					(V)PVVLFDGK(W)	874.503	1.9	-0.0088	-10.0413		0	16.6825	17029	y3y3°y4y5y6y7y8	14.7597	0.0068
					(P)VVLFDGK(W)	777.451	1	-0.0034	-4.3953		0	16.6821	2165	y3y3°y4y5y6y7	15.2744	0.0067
					(V)VLFDGK(W)	678.382	1	-0.0077	-11.3552		0	16.6829	2794	y3y3°y4y5y6	16.7245	0.0076
					(V)LFDGK(W)	579.314	1	-0.0016	-2.7432		0	16.6827	1548	y3y3°y4y5	18.6934	0.0081
					(K)VTAVDLSLAPK(L)	1095.64	2	0.0049	4.439		0	16.0234	1109		0	0
					(T)AVDLSLAPK(L)	913.535	1	-0.0048	-5.2643		0	16.0254	4536	y3y6y7y8y9	7.1937	0.0081
					(A)VDLSLAPK(L)	842.498	1	-0.0034	-4.0299		0	16.0181	1777	y3y6y7y8	7.9816	0.0086
					(V)DLSLAPK(L)	743.43	1	-0.0018	-2.3959		0	16.0234	1984	y3y6y7	8.5816	0.0092
					(L)LTLEEK(K)	732.414	1	-0.0091	-12.4194		0	15.9512	8368	y3y3°y4y5y6y6°	12.8407	0.0123
Putative uncharacterized protein [Glycine max]	C6TC54	724	487	178.0
					(R)NEKEASEAELEATK(M)	1548.74	2	0.0059	3.8282		5.1424	16.4602	6692	b5b5*b8b13y4y8y8°y10y11y14	21.4027	0.0143
					(K)MQVEATDAAEDIK(N)	1420.66	2	0.0158	11.0961		4.8441	16.458	11496	b3b3*b4b4*y6y13	19.9174	0.0118
					(K)MQVEATDAAEDIK(N)	1402.65	2	0.0128	9.1459		0	16.4436	2099		0	0
					(R)NEKEASEAELEATK(M)	1531.71	2	0.0208	13.5652		0	16.4672	1980		0	0
Putative uncharacterized protein OS [Glycine max]	C6TC54	324	218	142.50
					(K)MQVEATDAAEDIK(N)	1420.66	2	-0.0031	-2.2075		4.9197	16.4595	28522	b3b5b12y7y13	18.8918	0.0192
					(R)NEKEASEAELEATK(M)	1548.74	2	-0.0173	-11.1518		4.7272	16.4665	13807	b5b13y10y11	17.7127	0.0172
					(R)NEKEASEAELEATK(M)	1531.71	2	-0.0115	-7.5223		0	16.4713	3744		0	0
Putative uncharacterized protein [Glycine max]	C6TCA2	969	652	88.06
					(R)AEVASMASNLK(R)	1120.57	2	0.0034	3.0474		5.2099	16.4557	15638	b3b4b5b7b7°b8b8°y7y7*y9y9°y11y11*	20.1686	0.0124
					(E)VASMASNLK(R)	920.487	1	0.0038	4.152		0	16.4459	1464	y7y7*y9y9°	15.5876	0.0114
					(R)AEVASMASNLK(R)	1102.56	2	-0.0005	-0.4721		0	16.4556	1203		0	0
Putative uncharacterized protein [Glycine max]	C6THR8	918	622	93.01
					(R)SDVAEVCIQALNFEEAK(F)	1922.92	2	0.0209	10.8927	Carbamidomethyl C (7)	4.8765	16.3958	3539	b5b5°b6b6°b7b8b8°y3y4y4°y5y5°y6y6°y7y7*y17	22.6373	0.0079
					(K)AFDLASKPEGAGSATK(D)	1549.79	2	0.0108	6.9925		4.7671	14.1064	3455	b3y7y9y16	7.5739	0.0085
					(R)ELLVGKDDELLQTETR(T)	1858.98	2.21	0.0076	4.0629		4.6075	15.9824	6630	b3y3y5y5*y5°y6y16	8.7702	0.0068
					(R)SDVAEVCIQALNFEEAK(F)	1905.89	2	0.0266	13.9541	Carbamidomethyl C (7)	0	16.3862	1176		0	0
Putative uncharacterized protein [Glycine max]	C6TLM7	945	639	68.02
					(R)SFTSVSGLASETNIQLASDRK(K)	2211.13	2.55	0.0046	2.0971		4.6068	16.4801	270188	b7b8b8°b9b20b20*b21y13y19y21	19.1113	0.0153
					(R)NVSPSPSPFSTLSR(R)	1475.75	2	0.0139	9.4317		4.1863	17.1857	5150	b6b8y9	8.9408	0.0159
					(K)IADAVSDTISDLDKFEQGIR(D)	2194.09	3	0.0179	8.1733	Deamidation Q (17)	3.9083	16.4786	98709	b6b7b10y5y7	28.8992	0.0159
					(K)IADAVSDTISDLDKFEQGIR(D)	2176.08	3	0.0205	9.4195	Deamidation Q (17)	0	16.4787	12503		0	0
					(R)SFTSVSGLASETNIQLASDR(K)	2065.02	2	0.0043	2.0651		0	16.4915	14667	b7b8b8°b9b20b20*	22.7807	0.0081
Putative uncharacterized protein OS [Selaginella moellendorffii]	D8SK58	437	300	86.87
					(R)AEVSDIAIAVR(E)	1143.64	2	-0.0038	-3.3351		5.3598	15.8439	5040	b3b4y5y6y7y8y9	11.9318	0.0049
					(K)IVCTIGPSTNTR(E)	1318.68	2	-0.012	-9.0963	Carbamidomethyl C (3)	4.8816	14.0421	5722	y6y7y8y9	11.4745	0.0054
					(K)SATLPSITEK(D)	1046.57	2	-0.0032	-3.0721		4.2618	14.856	1871	y3y7y8	12.9234	0.0128
					(V)SDIAIAVR(E)	844.489	1	0.0001	0.1265		0	15.8459	1351	y5y6y7y8	9.3749	0.0029
					(K)SATLPSITEK(D)	1028.56	2	-0.0069	-6.6602		0	14.8548	1022		0	0
Putative uncharacterized protein OS [Chlorella variabilis]	E1ZLY5	401	284	138.41
					(M)VASLLPSR(V)	842.509	1.01	-0.0049	-5.8494		5.605	14.5823	844305	b4b4°b8y3y4y4°y6y6°y7y7°y8	12.6978	0.0048
					(R)GSRPPSR(T)	756.411	2	-0.0101	-13.3673		4.2023	13.7244	2061	b4b5b6	23.9965	0.0221
					(V)ASLLPSR(V)	743.441	1	-0.0022	-2.9782		0	14.5832	602969	b5b5°y3y4y4°y6y6°y7y7°	14.8093	0.0064
					(A)SLLPSR(V)	672.404	1.01	-0.0014	-2.0823		0	14.5834	861742	y3y4y4°y6y6°	17.3875	0.0056
					(L)LPSR(V)	472.288	1	-0.0038	-8.0632		0	14.5805	519771	y3y4y4°	22.1797	0.0068
					(R)GSRPPSR(T)	738.4	2	-0.0098	-13.3349		0	13.7201	1047		0	0
					(M)VASLLPSR(V)	824.499	2	-0.0044	-5.2923		0	14.5799	55657		0	0
Putative uncharacterized protein	D8R717	665	454	43
					(R)FWDILDVTTAEEEK(R)	1695.81	2	-0.0102	-6.0196		4.487	16.4865	11009	b7b11b12y3y4y5y6y8y10	20.3122	0.0207
					(R)FWDILDVTTAEE(E)	1420.66	2	0.0069	4.8657		0	16.4824	20493	b7b11b12	17.8488	0.0139
					(R)FWDILDVTTAE(E)	1291.62	2	0.0095	7.3594		0	16.4773	8324	b7b11	21.3523	0.0197
similar to predicted heterogeneous nuclear ribonucleoprotein A1, A2/B1 [Glycine max] 90%	C6TGX1	891	610	55.34
					(R)SSSNVSPPPPQAQGGSNGGIVK(N)	2065.03	2	-0.0155	-7.4915		4.5432	16.569	11215	b4b6b7b7*b8b8°y22y22*	10.9911	0.0132
					(K)DALKDHFEK(Y)	1102.55	2	-0.0029	-2.585		3.7894	16.5934	2546	b3y4y7y9	17.5531	0.0201
					(R)SSSNVSPPPPQAQGGSNGGIVK(N)	2048	2	-0.0077	-3.77		0	16.5761	4179		0	0
