# Supplementary material for: Soybeans Grown in the Chernobyl Area Produce Fertile Seeds that Have Increased Heavy Metal Resistance and Modified Carbon Metabolism
Source: PLoS One. 2012 Oct 26;7(10):e48169. doi: 10.1371/journal.pone.0048169 (PMC3482187; doi:10.1371/journal.pone.0048169)
Supplement: Table S3 — The abundances of 211 proteins during soybean seed development in non-radioactive and radioactive Chernobyl areas. The table shows: Spot ID non-radioactive, spot number in 2-DE gel of samples from non-radioactive field; Spot ID radioactive, spot number in 2-DE gel of sample from radioactive field; protein name; Average, spot relative volume (%V) averages from biological triplicate analysis; STDEV, standard deviation of spot %V; Abundance profiles, protein profiles during seed development in non-radioactive (blue line) and radioactive (red line) Chernobyl areas. The standard deviations are shown as error dashes. (XLSX) [file pone.0048169.s007.xlsx]

## Sheet: The abundances of 211 proteins
Supplemental table 3. The abundances of 211 proteins during soybean seed development in non-radioactive and radioactive Chernobyl areas. The table shows: Spot ID non-radioactive, spot number in 2-DE gel of samples from non-radioactive field; Spot ID radioactive, spot number in 2-DE gel of sample from radioactive field; protein name; Average, spot relative volume (%V) averages from biological trip…
SpotID	Spot ID	Protein name									Abundance profiles
non-radioactive	radioactive
		Metabolism
506	340	adenosylhomocysteinase s adenosyl l homocysteine hydrolase [Populus trichocarpa]
				4WAF	5WAF	6WAF	M
		Average	506	0.544086	0.178442	0	0.124348
			340	0.301636	0.211304	0.110202	0.0515149
		STDEV	506	0.11202	0.0796465	0	0.0798821
			340	0.0541733	0.126232	0.0385793	0.0406444
837	565	Cysteine synthase [Glycine max]
				4WAF	5WAF	6WAF	M
		Average	837	0.124221	0.090209	0.0414202	0.110576
			565	0.270622	0.115543	0.0783393	0
		STDEV	837	0.0410921	0.0660983	0.00801931	0.104526
			565	0.101528	0.0338052	0.00546091	0
640	434	Glutamate 1-semialdehyde aminotransferase enzyme [Brassica napus]
				4WAF	5WAF	6WAF	M
		Average	640	0.183053	0.0589067	0.0483588	0.0551165
			434	0.195908	0.0583029	0.0445832	0.0754763
		STDEV	640	0.0621777	0.010997	0.0101638	0.00250954
			434	0.0311544	0.0303848	0.0089419	0.0394754
210	137	Methionine synthase [Glycine max]
				4WAF	5WAF	6WAF	M
		Average	210	0.680624	0.465982	0.151898	0.16368
			137	0.633143	0.215151	0.129401	0.113725
		STDEV	210	0.123364	0.524414	0.0832149	0.0287446
			137	0.217612	0.0413929	0.0391044	0.0356501
221	133	Methionine synthase [Glycine max]
				4WAF	5WAF	6WAF	M
		Average	221	0.577171	0.139573	0.154337	0.133315
			133	0.570705	0.179322	0.121435	0.110524
		STDEV	221	0.103475	0.0614887	0.070634	0.0121232
			133	0.147485	0.0526949	0.0199464	0.0412717
688	474	similar to S-adenosyl-L-methionine: caffeic acid 3-0-methyltransferase [Medicago sativa (90%)
				4WAF	5WAF	6WAF	M
		Average	688	0.190981	0.104707	0.0313884	0
			474	0.12709	0.0425456	0.015041	0
		STDEV	688	0.101741	0.0539314	0.0214425	0
			474	0.0372622	0.0262386	0.00153763	0
598	418	similar to S-adenosylmethionine synthetase [Glycine soja] (99%)
				4WAF	5WAF	6WAF	M
		Average	598	0.100809	0.0624782	0.0489965	0
			418	0.24204	0.0223109	0.0268358	0
		STDEV	598	0.0327972	0.0294931	0.0177836	0
			418	0.224113	0.011879	0.00649773	0
564	378	similart to predicted argininosuccinate synthase, chloroplastic-like [Glycine max 99%
				4WAF	5WAF	6WAF	M
		Average	564	0.156127	0.0382008	0.0697293	0
			378	0.204101	0.0540006	0.0383552	0.0666148
		STDEV	564	0.0400711	0.00318929	0.0772292	0
			378	0.136421	0.0209526	0.0266709	0.00941019
556	387	similar to predicted argininosuccinate synthase, chloroplastic-like [Glycine max 99%
				4WAF	5WAF	6WAF	M
		Average	556	0.263674	0.128311	0.196334	0.287647
			387	0.271781	0.155888	0.199851	0
		STDEV	556	0.0211177	0.0241359	0.0332712	0.0434095
			387	0.104706	0.0197126	0.0275958	0
457	319	Chain D, Dihydrolipoamide Dehydrogenase Of Glycine Decarboxylase [Pisum sativa]
				4WAF	5WAF	6WAF	M
		Average	457	0.279647	0.170854	0	0.11693
			319	1.1406	0.146798	0.0842353	0.0662949
		STDEV	457	0.238222	0.0298894	0	0.0301716
			319	0.82253	0.100697	0.0233	0.0181966
723	485	Cytosolic glutamine synthetase [Glycine max]
				4WAF	5WAF	6WAF	M
		Average	723	0.477684	0.144799	0.120017	0.159638
			485	0.57701	0.129043	0.302387	0.14745
		STDEV	723	0.154261	0.0339622	0.0474732	0.0315633
			485	0.370601	0.041077	0.195989	0.0811474
468	334	Ferric leghemoglobin reductase-2 precursor [Glycine max]
				4WAF	5WAF	6WAF	M
		Average	468	0.160328	0.0536239	0	0.114739
			334	0.295125	0.0741731	0.0487653	0
		STDEV	468	0.0643429	0.0163355	0	0.0338429
			334	0.0964718	0.0406118	0.0282512	0
650	458	similar to glutamate dehydrogenase 1 [Glycine max] (99%)
				4WAF	5WAF	6WAF	M
		Average	650	0.128703	0.0600768	0.0367925	0.0833151
			458	0.172203	0.0725033	0.0419124	0.0312872
		STDEV	650	0.0103909	0.0185218	0.00589855	0.00610084
			458	0.054664	0.0163891	0.00790517	0.013263
729	506	Adenosine kinase [Medicago truncatula]
				4WAF	5WAF	6WAF	M
		Average	729	0.419355	0.0793829	0.423572	0.667537
			506	0.293336	0.0840538	0.343187	0.442459
		STDEV	729	0.179899	0.0399033	0.23161	0.202944
			506	0.181886	0.0132905	0.0548148	0.203915
103	60	ATP binding / ATPase/ hydrolase/ nucleoside-triphosphatase/ nucleotide [Arabidopsis thaliana]
				4WAF	5WAF	6WAF	M
		Average	103	0.190167	0.0558465	0.0646605	0.0530014
			60	0.19816	0.0250794	0.0717006	0.0620775
		STDEV	103	0.0836028	0.00267832	0.0445876	0.0275528
			60	0.134709	0.0258467	0.013461	0.049915
372	253	ATP binding / protein binding [Arabidopsis thaliana]
				4WAF	5WAF	6WAF	M
		Average	372	0.245653	0.0672434	0.0675153	0.0647834
			253	0.219156	0.0872936	0.0534528	0.0393569
		STDEV	372	0.0341363	0.0143657	0.0201944	0.0203322
			253	0.10793	0.0324381	0.0220366	0.0278561
1057	714	Nucleoside diphosphate kinase [Glycine max]
				4WAF	5WAF	6WAF	M
		Average	1057	0.783866	0.292356	0.209902	0.327132
			714	0.789172	0.278372	0.212155	0.154561
		STDEV	1057	0.160145	0.148027	0.0393011	0.0901621
			714	0.405626	0.123831	0.0752346	0.0553226
732	508	similar to predicted adenosine kinase 2-like [Glycine max] 99%
				4WAF	5WAF	6WAF	M
		Average	732	0.143454	0.0723212	0.0634198	0.0829384
			508	0.163751	0.0757089	0.100176	0.0488745
		STDEV	732	0.0197957	0.0102728	0.0172603	0.0381169
			508	0.0468689	0.0393305	0.0710928	0.00783061
168	101	Sucrose synthase [Medicago sativa]
				4WAF	5WAF	6WAF	M
		Average	168	0.209853	0	0.0141604	0.0132864
			101	0.1073	0	0.0271902	0.0151368
		STDEV	168	0.107233	0	0.00968176	0.00965695
			101	0.0192251	0	0.00480682	0.00627977
172	103	Sucrose synthase [Medicago sativa]
				4WAF	5WAF	6WAF	M
		Average	172	0.525024	0.172178	0	0.0123877
			103	0.268458	0.181884	0.0158426	0
		STDEV	172	0.15195	0.123614	0	0.0120721
			103	0.133385	0.0568545	0.00491564	0
516	362	UTP--glucose-1-phosphate uridylyltransferase [Medicago truncatula]
				4WAF	5WAF	6WAF	M
		Average	516	0	0.138807	0.0990542	0.0480589
			362	0.0733084	0.147706	0.14523	0
		STDEV	516		0.0477731	0.05099	0.00351797
			362	0.0136805	0.0200411	0.0669612
863	597	similar to glucose and ribitol dehydrogenase-like ?
				4WAF	5WAF	6WAF	M
		Average	863	0.483343	0.0966031	0.30555	0.622057
			597	0.138281	0.143953	0.535223	0.658023
		STDEV	863	0.491452	0.0125098	0.196448	0.346936
			597	0.0365541	0.0522791	0.144893	0.164192
453	309	D myo inositol 3 phosphate synthase [Glycine max]
				4WAF	5WAF	6WAF	M
		Average	453	0.594524	0.226969	0	0.075504
			309	0.415446	0.215577	0.188024	0.102533
		STDEV	453	0.055027	0.0207552	0	0.0148968
			309	0.112495	0.0685869	0.0964758	0.0380988
														309
560	389	Beta-ketoacyl-ACP synthetase I [Glycine max]
				4WAF	5WAF	6WAF	M
		Average	560	0.282575	0.209654	0	1.15451
			389	0.233002	0.0937947	0.0483642	0
		STDEV	560	0.0681729	0.141903	0	0.343318
			389	0.119972	0.0102931	0.0211032	0
156	85	Lipoxygenase-2 [Glycine max]
				4WAF	5WAF	6WAF	M
		Average	156	0.100896	0.054586	0.332283	0.140162
			85	0.31337	0.11633	0.0943156	0.140373
		STDEV	156	0.0557497	0.0558404	0.394301	0.0354124
			85	0.159985	0.13405	0.0477259	0.113301
623	426	Isocitrate dehydrogenase NADP [Glycine max]
				4WAF	5WAF	6WAF	M
		Average	623	0.330067	0.126775	0.058701	0.0341072
			426	0.421058	0.110086	0.0427409	0
		STDEV	623	0.109283	0.0456393	0.0301315	0.0196233
			426	0.165656	0.0303949	0.0103152	0
														426
497	314	Beta-amylase [Glycine max]
				4WAF	5WAF	6WAF	M
		Average	497	0.446354	0.116061	0	0.0951605
			314	0.550554	0.149326	0.159014	0.0827931
		STDEV	497	0.278178	0.0700708	0	0.0325906
			314	0.245237	0.11514	0.0466815	0.00614546
492	315	Beta-amylase [Glycine max]
				4WAF	5WAF	6WAF	M
		Average	492	0.755523	0.10293	0.0503487	0.0785303
			315	0.748765	0.100441	0.155587	0.0748519
		STDEV	492	0.205702	0.0481681	0.00858192	0.0182115
			315	0.265071	0.059974	0.128564	0.0360442
														315
498	329	Beta amylase [Glycine max]
				4WAF	5WAF	6WAF	M
		Average	498	0.519535	0.124816	0.0897154	0.14085
			329	0	0.219298	0.149554	0.107421
		STDEV	498	0.0815748	0.0537909	0.0113587	0.048197
			329	0	0.214704	0.0522149	0.0705541
														329
		02 Energy
487	330	Enolase [Glycine max]
				4WAF	5WAF	6WAF	M
		Average	487	1.00353	0.291163	0.26403	0.238967
			330	0.979925	0.346039	0.14443	0.0994268
		STDEV	487	0.193359	0.0268876	0.00470996	0.0192982
			330	0.254443	0.0868905	0.0300325	0.022206
														330
491	326	Enolase [Glycine max]
				4WAF	5WAF	6WAF	M
		Average	491	0.902758	0.363691	0.248598	0.338243
			326	1.37238	0.347247	0.159886	0.123233
		STDEV	491	0.651122	0.0956281	0.0101403	0.250143
			326	0.626668	0.0173004	0.0428685	0.0434439
751	518	Fructose-bisphosphate aldolase [Arabidopsis thaliana]
				4WAF	5WAF	6WAF	M
		Average	751	0.172995	0.0944911	0	0.0447484
			518	0.545385	0.0644194	0.0468663	0.027573
		STDEV	751	0.134426	0.0371579	0	0.0311348
			518	0.427018	0.0258011	0.0223965	0.00777586
757	514	Fructose-bisphosphate aldolase [Arabidopsis thaliana]
				4WAF	5WAF	6WAF	M
		Average	757	0.574069	0.128312	0	0.112836
			514	0.603828	0.199649	0.103716	0.0814988
		STDEV	757	0.154806	0.0913906	0	0.0024077
			514	0.221662	0.0558546	0.0155489	0.0254656
768	529	Fructose-bisphosphate aldolase [Arabidopsis thaliana]
				4WAF	5WAF	6WAF	M
		Average	768	0.145995	0.0557777	0.0361393	0.0469881
			529	0.188169	0.0507814	0.0342747	0
		STDEV	768	0.02575	0.00813014	0.0125975	0.0258116
			529	0.0684434	0.00932726	0.0130103	0
669	467	similar to cytosolic phosphoglycerate kinase [Pisum sativum] (94%)
				4WAF	5WAF	6WAF	M
		Average	669	0.320953	0	0.154291	0.153305
			467	0.403798	0.163883	0.10802	0.106228
		STDEV	669	0.356996	0	0.0456487	0.0201479
			467	0.067493	0.0731175	0.0321761	0.0632756
943	637	Triosephosphate isomerase [Glycine max]
				4WAF	5WAF	6WAF	M
		Average	943	0.145732	0.0424851	0.0301988	0.0399389
			637	0.230544	0.0501721	0.0268855	0.0214886
		STDEV	943	0.0673862	0.0136499	0.0134185	0.0128508
			637	0.156524	0.0135578	0.00432077	0.0152206
941	640	Triosephosphate isomerase [Glycine max]
				4WAF	5WAF	6WAF	M
		Average	941	1.20265	0.42373	0.257268	0.347394
			640	1.241	0.377042	0.222034	0.169989
		STDEV	941	0.230437	0.0504525	0.0410257	0.0672928
			640	0.308119	0.104324	0.0495718	0.0753748
737	510	Malate dehydrogenase, cytosolic [Medicago truncatula]
				4WAF	5WAF	6WAF	M
		Average	737	0.680342	0.227619	0.135098	0.195078
			510	0.664494	0.242696	0.127836	0.106333
		STDEV	737	0.157123	0.0243545	0.0275215	0.0200015
			510	0.195648	0.0769893	0.0318918	0.0113812
754	520	Malate dehydrogenase, cytosolic [Medicago truncatula]
				4WAF	5WAF	6WAF	M
		Average	754	0.613425	0.17734	0.108857	0.155441
			520	0.639844	0.173484	0.10085	0.0710881
		STDEV	754	0.206422	0.0192813	0.0352073	0.0100595
			520	0.198566	0.0513432	0.0129169	0.0165307
752	524	Malate dehydrogenase precursor, mitochondrion [Medicago sativa]
				4WAF	5WAF	6WAF	M
		Average	752	0.716112	0.243509	0.101714	0.214136
			524	0.766507	0.162158	0.110118	0.121144
		STDEV	752	0.123757	0.0492109	0.0400046	0.0364316
			524	0.256569	0.0717012	0.023621	0.043352
321	212	Succinate dehydrogenase (ubiquinone) flavoprotein subunit [Arabidopsis thaliana]
				4WAF	5WAF	6WAF	M
		Average	321	0.382239	0.0949533	0.11321	0
			212	0.1774	0.0647081	0.153687	0.0958079
		STDEV	321	0.0209977	0.0365642	0.100587	0
			212	0.00401987	0.0155136	0.0247467	0.0734635
474	338	ATPase subunit 1 [Zea mays]
				4WAF	5WAF	6WAF	M
		Average	474	0.331212	0.149	0	0.0902227
			338	0.528359	0.107273	0.0739633	0
		STDEV	474	0.0550791	0.0623409	0	0.013347
			338	0.289788	0.0361307	0.0270718	0
463	313	ATP synthase beta subunit Fragment [Rhizobium sp]
				4WAF	5WAF	6WAF	M
		Average	463	1.0338	0.296931	0.130699	0
			313	1.20825	0.247252	0.17264	0.150506
		STDEV	463	0.324188	0.0633792	0.0636708	0
			313	0.581003	0.0202579	0.00419906	0.0570698
936	630	similar to predicted probable ATP synthase 24 kDa subunit, mitochondrial-like [Glycine max] 99%
				4WAF	5WAF	6WAF	M
		Average	936	0.232115	0.065096	0.0418783	0.0615402
			630	0.293533	0.0611354	0.0374343	0.0343438
		STDEV	936	0.0935851	0.00930492	0.0191208	0.00416713
			630	0.136876	0.0115354	0.004951	0.0110552
477	335	Aldehyde dehydrogenase [Arabidopsis thaliana]
				4WAF	5WAF	6WAF	M
		Average	477	0.461365	0.156278	0.129385	0
			335	0.460466	0.164688	0.0963355	0.100544
		STDEV	477	0.109158	0.00351414	0.0239136	0
			335	0.174639	0.00408962	0.0225911	0.0147591
412	280	Aldehyde dehydrogenase [Medicago truncatula]
				4WAF	5WAF	6WAF	M
		Average	412	0.291492	0.126621	0.0563756	0.230208
			280	0.280027	0.0835701	0.0409168	0
		STDEV	412	0.0421821	0.0152533	0.0109555	0.0596306
			280	0.139099	0.0305207	0.0100305	0
629	463	similar to alcohol dehydrogenase 1 [Glycine max] (97%)
				4WAF	5WAF	6WAF	M
		Average	629	0.304505	0.403773	0.817722	0.828216
			463	0.377374	0.291106	0.478364	0
		STDEV	629	0.183546	0.208153	0.215896	1.10295
			463	0.230588	0.148681	0.142145	0
														463
644	461	similar to alcohol dehydrogenase 1 [Glycine max] (97%)
				4WAF	5WAF	6WAF	M
		Average	644	0.216774	0.48371	0.208531	0.26875
			461	0.37967	0.255019	0.365443	0.303593
		STDEV	644	0.0792966	0.363403	0.0109969	0.246979
			461	0.153705	0.085271	0.0928489	0.0755889
884	602	chlorophyll a/b-binding protein
				4WAF	5WAF	6WAF	M
		Average	884	0.248888	0.235311	0.215233	0.10723
			602	0.205823	0.162454	0.191226	0.152881
		STDEV	884	0.06248	0.136219	0.115687	0.128903
			602	0.0991837	0.0165514	0.100039	0.0913262
126	73	phosphoenolpyruvate carboxylase
				4WAF	5WAF	6WAF	M
		Average	126	0.18217	0.0956649	0.079271	0.038319
			73	0.429918	0	0.0659241	0.105131
		STDEV	126	0.0493837	0.0151331	0.0767413	0.0178245
			73	0.162734	0	0.0365393	0.0200173
954	644	similar to chlorophyll a/b-binding protein [Glycine max] (99%)
				4WAF	5WAF	6WAF	M
		Average	954	0.085627	0.0409252	0.0581065	0.178487
			644	0.109124	0.163459	0.0938949	0.0881122
		STDEV	954	0.0477131	0.0432449	0.0441488	0.0363937
			644	0.0305512	0.0948493	0.0826611	0.0916273
849	568	Putative lactoylglutathione lyase [Brassica oleracea]
				4WAF	5WAF	6WAF	M
		Average	849	0.299579	0.157242	0.144266	0.161993
			568	0.441428	0.167277	0.13283	0.104243
		STDEV	849	0.0659796	0.0255959	0.0360307	0.0228462
			568	0.185952	0.056498	0.0176069	0.031909
578	408	similar to formate dehydrogenase [Phaseolus vulgaris] (93%)
				4WAF	5WAF	6WAF	M
		Average	578	0	0.173055	0.109433	0.181409
			408	0	0.214357	0.373549	0.250105
		STDEV	578	0	0.0246321	0.075722	0.114716
			408	0	0.132863	0.172859	0.0565929
595	429	similar to formate dehydrogenase [Phaseolus vulgaris] (93%)
				4WAF	5WAF	6WAF	M
		Average	595	0.718008	0.462528	0.324832	0.517771
			429	0.913598	0	0.707769	0.430472
		STDEV	595	0.191249	0.103188	0.0272493	0.238421
			429	0.401662	0	0.204761	0.232035
		06 Protein destination and storage
421	285	Alpha subunit of beta conglycinin Fragment [Glycine max]
				4WAF	5WAF	6WAF	M
		Average	421	0	0.0779889	0.176932	0.282326
			285	0.0470688	0	0.0731626	0.159544
		STDEV	421	0	0.0177071	0.111881	0.0482938
			285	0.0223838	0	0.0123201	0.0666754
426	288	Alpha subunit of beta conglycinin Fragment [Glycine max]
				4WAF	5WAF	6WAF	M
		Average	426	0.0415171	0.0685631	0.157734	0.18877
			288	0	0.0428577	0.0950213	0.105605
		STDEV	426	0.0212201	0.0190662	0.0802808	0.0768799
			288	0	0.0090632	0.0193168	0.0158705
225	171	Alpha subunit of beta conglycinin Fragment [Glycine max]
				4WAF	5WAF	6WAF	M
		Average	225	0.449022	0.316585	0	0.151728
			171	1.62846	0	0.359266	0.585035
		STDEV	225	0.167908	0.325164	0	0.0900501
			171	0.946864	0	0.285816	0.0479653
233	165	Alpha subunit of beta conglycinin Fragment [Glycine max]
				4WAF	5WAF	6WAF	M
		Average	233	0.851794	0.796529	0.538584	0.303265
			165	0	1.54651	0.494271	1.01901
		STDEV	233	0.533413	0.302893	0.352145	0.169757
			165	0	1.18706	0.312332	0.662174
239	152	Alpha subunit of beta conglycinin Fragment [Glycine max]
				4WAF	5WAF	6WAF	M
		Average	239	0.143804	0.211644	0.0739592	0.0535418
			152	0.325263	0.119204	0.127919	0
		STDEV	239	0.0210996	0.111693	0.0131628	0.0205554
			152	0.134223	0.00244463	0.0528164	0
243	160	Alpha subunit of beta conglycinin Fragment [Glycine max]
				4WAF	5WAF	6WAF	M
		Average	243	1.08896	0	0.828653	0.753326
			160	1.19015	1.5927	0.462932	0.427731
		STDEV	243	0.185492	0	0.370388	0.710555
			160	0.770124	1.21033	0.209278	0.0828122
														160
250	172	Alpha subunit of beta conglycinin Fragment [Glycine max]
				4WAF	5WAF	6WAF	M
		Average	250	0.71131	0.324554	0.203313	0
			172	1.18146	0.304145	0	0.806849
		STDEV	250	0.903841	0.291517	0.0148323	0
			172	1.20285	0.052997	0	0.113728
181	112	Beta conglycinin alpha subunit Fragment [Glycine max]
				4WAF	5WAF	6WAF	M
		Average	181	0.885109	0.593324	0.15602	0.251599
			112	1.17633	0.755323	0	0.217324
		STDEV	181	0.0518263	0.17763	0.0253056	0.184969
			112	0.311277	0.34799	0	0.100874
194	122	Beta conglycinin alpha subunit Fragment [Glycine max ]
				4WAF	5WAF	6WAF	M
		Average	194	0.2339	0.110729	0.0667105	0.243224
			122	0.311753	0.0855904	0.262071	0.0479113
		STDEV	194	0.141472	0.0153346	0.00420379	0.162277
			122	0.382312	0.0845245	0.210228	0.0115293
182	120	Beta conglycinin alpha subunit Fragment [Glycine soja]
				4WAF	5WAF	6WAF	M
		Average	182	0.0752898	0.115573	0	0.0735401
			120	0	0.1065	0.21372	0.160983
		STDEV	182	0.0113684	0.0850654	0	0.014107
			120	0	0.0301038	0.0379597	0.0563349
191	118	Beta conglycinin alpha subunit Fragment OS [Glycine soja]
				4WAF	5WAF	6WAF	M
		Average	191	0.114309	0.441716	0.45036	0
			118	0.353472	0.372106	0.962497	0.495884
		STDEV	191	0.0405791	0.203921	0.107833	0
			118	0.0981779	0.150294	0.219354	0.255524
534	351	Beta- Conglycinin Beta Homotrimers [Glycine max]
				4WAF	5WAF	6WAF	M
		Average	534	0.402868	1.11475	3.74606	3.57003
			351	0.717351	1.89626	3.74064	7.03759
		STDEV	534	0.272438	0.212449	0.94771	1.32414
			351	0.438948	0.161629	1.15518	3.20013
542	370	Beta- Conglycinin Beta Homotrimers [Glycine max]
				4WAF	5WAF	6WAF	M
		Average	542	0.210479	0.221227	1.18152	2.09103
			370	0.389453	0.202799	1.16584	3.19144
		STDEV	542	0.150348	0.0259582	0.191055	0.155049
			370	0.17225	0.184153	0.0825429	1.20516
544	375	Beta conglycinin beta subunit Fragment [Glycine max]
				4WAF	5WAF	6WAF	M
		Average	544	0.183299	0	0.239526	0.73348
			375	0.162835	0.0611593	0.295589	1.15345
		STDEV	544	0.051653	0	0.0796398	0.194435
			375	0.0722792	0.0121745	0.152929	0.269897
550	394	Beta conglycinin beta subunit Fragment [Glycine max]
				4WAF	5WAF	6WAF	M
		Average	550	0.118853	0.162633	0.509584	0.789056
			394	0.346214	0.350611	0.65091	1.21167
		STDEV		0.00791609	0.0152323	0.0456406	0.189574
				0.240816	0.0275999	0.0927495	0.702678
224	163	Beta subunit of beta conglycinin Fragment [Glycine max]
				4WAF	5WAF	6WAF	M
		Average	224	0.0621899	0.104981	0.0370464	0.10118
			163	0.149181	0.086028	0.13409	0.0854516
		STDEV	224	0.0176576	0.0465466	0.0386407	0.0259116
			163	0.000240977	0.00794728	0.0181281	0.017578
162	106	Beta-conglycinin alpha prime subunit [Glycine max]
				4WAF	5WAF	6WAF	M
		Average	162	2.31295	2.67434	0.160741	1.21751
			106	1.95798	4.68565	4.90981	3.2512
		STDEV	162	2.61042	0.701779	0.123548	0.757168
			106	1.6053	2.70651	0.58059	2.98453
177	117	Beta-conglycinin alpha prime subunit [Glycine max]
				4WAF	5WAF	6WAF	M
		Average	177	2.33485	2.34965	1.35316	1.56759
			117	2.24953	2.55682	1.60183	1.33868
		STDEV	177	0.730475	0.615238	0.633349	0.410751
			117	2.80341	0.376734	0.612666	0.950256
169	115	Beta-conglycinin alpha prime subunit [Glycine max]
				4WAF	5WAF	6WAF	M
		Average	169	4.78262	1.63475	0	1.14969
			115	2.95231	2.62902	1.77615	1.10174
		STDEV	169	0.174819	0.774499	0	0.0744858
			115	1.34132	1.34188	0.470004	0.098093
393	250	Beta-conglycinin alpha prime subunit [Glycine max]
				4WAF	5WAF	6WAF	M
		Average	393	0.26579	0.0736375	0	0.137583
			250	0.234165	0.0918696	0.147714	0.148956
		STDEV	393	0.164112	0.0318948	0	0.0907207
			250	0.0755523	0.0266648	0.0587736	0.0948082
280	179	Beta-conglycinin alpha subunit [Glycine max]
				4WAF	5WAF	6WAF	M
		Average	280	5.58849	13.9811	10.9267	15.2359
			179	3.81124	11.8546	14.3463	14.414
		STDEV	280	1.7261	3.7921	4.2921	4.28964
			179	1.4827	1.21969	1.63727	3.11078
384	258	Beta-conglycinin alpha subunit [Glycine max]
				4WAF	5WAF	6WAF	M
		Average	384	0.192025	0.0635597	0.273207	0.391553
			258	0.219886	0	0.148986	0.234704
		STDEV	384	0.121585	0.0233317	0.189348	0.0692416
			258	0.107296	0	0.0504631	0.0675744
553	395	Beta-conglycinin alpha subunit [Glycine max]
				4WAF	5WAF	6WAF	M
		Average	553	0.456837	0.141954	0.163831	0
			395	0.302547	0.197132	0.170796	0
		STDEV	553	0.265064	0.0303697	0.102658	0
			395	0.0679988	0.0397036	0.142449	0
259	176	Beta-conglycinin alpha subunit [Glycine max] (3x v povodnej tab.)
				4WAF	5WAF	6WAF	M
		Average	259	0.233431	0.135893	0.0852748	0.0488221
			176	0.282344	0.116543	0.0567065	0.0462288
		STDEV	259	0.031853	0.0677152	0.0237117	0.0132047
			176	0.0324564	0.0309826	0.0234422	0.0285927
739	513	Glycinin [Glycine max]
				4WAF	5WAF	6WAF	M
		Average	739	0.356486	0.142038	0.0757566	0.122217
			513	0.423474	0.108129	0.0767539	0.0773054
		STDEV	739	0.0254529	0.0268085	0.00747853	0.0491679
			513	0.155831	0.0266907	0.026562	0.0501458
787	535	Glycinin [Glycine max]
				4WAF	5WAF	6WAF	M
		Average	787	3.58858	3.99809	1.16502	0.38503
			535	2.95822	3.17041	1.68062	0.485467
		STDEV	787	0.235645	0.0262726	0.25605	0.135695
			535	0.789709	0.487949	0.215235	0.0989481
														535
779	532	Glycinin [Glycine max]
				4WAF	5WAF	6WAF	M
		Average	779	0	5.66033	7.18127	5.43447
			532	0.403877	5.37945	6.24258	7.27722
		STDEV	779	0	1.13476	3.15164	1.72627
			532	0.0573859	0.556815	2.95679	1.87107
786	539	Glycinin [Glycine microphylla]
				4WAF	5WAF	6WAF	M
		Average	786	1.0795	3.11517	0.879857	0.901685
			539	1.41403	3.18802	2.16881	0.820615
		STDEV	786	0.169484	0.447273	0.443871	0.376177
			539	0.495057	0.517469	0.106584	0.0936736
816	554	glycinin A2B1a precursor
				4WAF	5WAF	6WAF	M
		Average	816	2.5077	4.34452	5.19855	3.17603
			554	2.14902	4.72419	2.97286	3.49267
		STDEV	816	0.479499	0.802918	0.42002	2.18646
			554	0.906598	0.49969	2.01628	0.981917
444	311	Glycinin G1 [Glycine max]
				4WAF	5WAF	6WAF	M
		Average	444	0.281317	0.117497	0.0446216	0.0825066
			311	0.275877	0.117059	0.0523672	0.0402676
		STDEV	444	0.0876341	0.0283989	0.00874384	0.0413783
			311	0.193262	0.0406218	0.0126641	0.0241537
429	303	Glycinin G1 subunit [soybeans, Peptide, 495 aa] [Glycine max]
				4WAF	5WAF	6WAF	M
		Average	429	1.74491	0.952841	0.283618	0
			303	1.13577	0.905696	0.359342	0.115178
		STDEV	429	0.111642	0.0387382	0.0146298	0
			303	0.512576	0.103145	0.0330784	0.0153388
791	546	Glycinin G1 subunit [soybeans, Peptide, 495 aa] [Glycine max]
				4WAF	5WAF	6WAF	M
		Average	791	2.62503	4.60644	6.32398	4.46961
			546	1.80044	3.446	4.15562	3.82971
		STDEV	791	0.374734	0.114508	0.251144	2.97124
			546	1.00424	1.34503	2.32108	0.212607
														546
793	541	Glycinin G1 subunit [soybeans, Peptide, 495 aa] [Glycine max]
				4WAF	5WAF	6WAF	M
		Average	793	1.26499	4.43511	3.89741	2.42561
			541	1.01529	4.49942	3.72847	2.14058
		STDEV	793	0.206537	0.184117	0.565412	0.439582
			541	0.566553	0.188537	0.0617625	0.223901
894	608	Glycinin G1 subunit [soybeans, Peptide, 495 aa] [Glycine max]
				4WAF	5WAF	6WAF	M
		Average	894	0.309427	0.704537	1.31823	1.18493
			608	0.402517	0.586644	0.866857	0.405019
		STDEV	894	0.051098	0.0922101	0.33617	0.63385
			608	0.120728	0.0627495	0.291402	0.202558
431	299	Glycinin G1 subunit [soybeans, Peptide, 495 aa] [Glycine max]
				4WAF	5WAF	6WAF	M
		Average	431	0.592174	0.274622	0.141125	0.187506
			299	0.410852	0.35018	0.20028	0.12315
		STDEV	431	0.0743858	0.0357252	0.026462	0.0287488
			299	0.0298203	0.0756704	0.0315116	0.0689708
797	551	Glycinin G1 subunit [soybeans, Peptide, 495 aa] [Glycine max]
				4WAF	5WAF	6WAF	M
		Average	797	0.489967	1.1224	1.4742	0
			551	0.449229	0.864517	1.3417	0
		STDEV	797	0.178759	0.546587	0.667425	0
			551	0.190522	0.299129	0.470363	0
450	307	Glycinin G2 [Glycine max]
				4WAF	5WAF	6WAF	M
		Average	450	1.06154	0.649628	0.160243	0
			307	0.875365	0.797349	0.317519	0.124943
		STDEV	450	0.226968	0.041047	0.0228855	0
			307	0.427862	0.165664	0.0360682	0.0305537
782	547	Glycinin G2 [Glycine max]
				4WAF	5WAF	6WAF	M
		Average	782	0.34824	0.391529	0.933656	0
			547	0.389511	0.4549	1.22522	1.24735
		STDEV	782	0.268198	0.152066	0.56257	0
			547	0.288832	0.0693297	0.0243747	0.270855
														547
705	481	similar to glycinin A3B4 subunit [Glycine max] (99%)
				4WAF	5WAF	6WAF	M
		Average	705	0.353241	2.21444	4.66131	4.04711
			481	0.229964	2.28417	4.08324	3.72351
		STDEV	705	0.212409	0.19045	1.40615	1.30804
			481	0.17199	0.708783	0.773492	0.869407
		06 Protein destination and storage
		06.01 Folding and stability
655	444	Cu Zn superoxide dismutase copper chaperone [Glycine max]
				4WAF	5WAF	6WAF	M
		Average	655	0.120341	0.0342017	0.0130997	0.0337145
			444	0.10937	0.0407297	0.0186733	0
		STDEV	655	0.031314	0.0112089	0.00733377	0.0274601
			444	0.0258695	0.0141114	0.00434678	0
290	209	Heat shock protein 70 [Gossypium hirsutum]
				4WAF	5WAF	6WAF	M
		Average	290	0.134758	0	0.163836	0.28114
			209	0.263817	0.172365	0	0.207989
		STDEV	290	0.131171	0	0.0255954	0.0894376
			209	0.000764982	0.00329721	0	0.116153
413	272	Chaperonin containing t complex protein 1 beta subunit tcpb putative [Ricinus communis]
				4WAF	5WAF	6WAF	M
		Average	413	0.207636	0.0684261	0.0637825	0.0758268
			272	0.329373	0.163371	0.0736754	0.0329538
		STDEV	413	0.0361936	0.0377465	0.0132597	0.0434821
			272	0.0837773	0.0325887	0.0180243	0.0104413
381	249	JT0901 chaperonin 60 beta precursor [Arabidopsis thaliana]
				4WAF	5WAF	6WAF	M
		Average	381	0.585039	0.144628	0.0718761	0
			249	0.785523	0.157818	0.0895316	0.0902625
		STDEV	381	0.238875	0.0495872	0.0179639	0
			249	0.459342	0.0153942	0.0332073	0.0761308
409	270	Protein kinase; GroEL-like chaperone, ATPase [Medicago truncatula]
				4WAF	5WAF	6WAF	M
		Average	409	0.231366	0.0661023	0.0426224	0.075803
			270	0.276168	0.0792877	0.0424107	0.0272713
		STDEV	409	0.0319172	0.00482519	0.0108218	0.0298769
			270	0.115894	0.0176497	0.00701214	0.0150811
382	254	Protein kinase; GroEL-like chaperone, ATPase [Medicago truncatula]
				4WAF	5WAF	6WAF	M
		Average	382	0.286473	0.0754799	0.0565002	0.0594277
			254	0.212263	0.0894696	0.0506179	0.0571143
		STDEV	382	0.0465847	0.00601874	0.00586201	0.00872657
			254	0.0498523	0.0441113	0.0110082	0.0102453
402	286	Putative t-complex protein 1 theta chain [Oryza sativa]
				4WAF	5WAF	6WAF	M
		Average	402	0.19026	0.0742219	0.0270918	0
			286	0.32286	0.048098	0.0221263	0
		STDEV	402	0.0533966	0.0237254	0.0161587	0
			286	0.293927	0.0149451	0.0117407	0
1040	699	similar to predicted 18.2 kDa class I heat shock protein [Glycine max] 90%
				4WAF	5WAF	6WAF	M
		Average	1040	0	0.0832666	0.331148	0.494819
			699	0.557414	0.1023	0.339394	0.312549
		STDEV	1040	0	0.0209701	0.0515647	0.323983
			699	0.57927	0.0245141	0.0598159	0.110367
980	659	similar to predicted 20 kDa chaperonin, chloroplastic-like [Glycine max] 98%
				4WAF	5WAF	6WAF	M
		Average	980	0.247464	0.0621154	0	0.252745
			659	0.301817	0.08736	0.0308311	0
		STDEV	980	0.074821	0.0137242	0	0.0197741
			659	0.124236	0.0277366	0.00601883	0
		06.13 Proteolysis
532	364	26S proteasome AAA ATPase subunit P45 [Medicago truncatula]
				4WAF	5WAF	6WAF	M
		Average	532	0.193814	0.0721991	0.519052	0.330775
			364	0	0.0677306	0.184103	0.239868
		STDEV	532	0.0804505	0.00329776	0.148452	0.270757
			364	0	0.00050721	0.0437215	0.091888
760	522	26S proteasome regulatory particle non-ATPase subunit8 [Oryza sativa]
				4WAF	5WAF	6WAF	M
		Average	760	0.415755	0	0.0514577	0.0853227
			522	0.715226	0.0781321	0.0643987	0.0520327
		STDEV	760	0.366315	0	0.00269804	0.0149796
			522	0.361405	0.0221761	0.0125604	0.0310895
619	432	34 kDa maturing seed vacuolar thiol protease precursor [Glycine max]
				4WAF	5WAF	6WAF	M
		Average	619	0.908356	0.680673	0.249027	0.0281991
			432	0.591802	0.521423	0.143403	0
		STDEV	619	0.113708	0.0631885	0.0346728	0.00471976
			432	0.208649	0.173191	0.0196627	0
836	572	34 kDa maturing seed vacuolar thiol protease precursor [Glycine max]
				4WAF	5WAF	6WAF	M
		Average	836	0.732713	0.922403	1.07052	0.195735
			572	0.62566	1.31414	0.71404	0
		STDEV	836	0.100153	0.587808	0.262807	0.0736181
			572	0.161927	0.34134	0.434126	0
848	579	34 kDa maturing seed vacuolar thiol protease precursor [Glycine max]
				4WAF	5WAF	6WAF	M
		Average	848	0.591143	0.782229	0.95651	0.554361
			579	0.560271	0.335835	0.555327	0.830353
		STDEV	848	0.0672045	0.115788	0.340283	0.571446
			579	0.219878	0.240167	0.147534	0.509861
494	333	Peptidase M17, leucyl aminopeptidase, N-terminal [Medicago truncatula]
				4WAF	5WAF	6WAF	M
		Average	494	0.308689	0.0695999	0.0573434	0.0247876
			333	0.234517	0.149328	0.0776093	0.0721063
		STDEV	494	0.126664	0.0320883	0.033026	0.0104608
			333	0.0107895	0.0876219	0.0799009	0.0461599
988	669	Proteasome subunit PRGB); peptidase/ threonine endopeptidase [Arabidopsis thaliana]
				4WAF	5WAF	6WAF	M
		Average	988	0.120597	0	0	0.129101
			669	0.153194	0.0552584	0.0997269	0.120793
		STDEV	988	0.0347182	0	0	0.0742059
			669	0.0720912	0.0179639	0.0238895	0.110577
332	241	Putative subtilisin precursor [Glycine max]
				4WAF	5WAF	6WAF	M
		Average	332	0.652298	0.143296	0.128004	0.101053
			241	0.770037	0.102385	0	0.139137
		STDEV	332	0.215366	0.07066	0.141857	0.0178089
			241	0.571846	0.0388776	0	0.0319847
521	386	similar to 26S proteasome ATPase subunit [Spinacia oleracea] (98%)
				4WAF	5WAF	6WAF	M
		Average	521	0.152534	0.132903	0	0.146953
			386	0.514714	0.0763662	0.109638	0.0542525
		STDEV	521	0.0418753	0.115432	0	0.146407
			386	0.532357	0.0702282	0.0992097	0.0187215
966	647	Allergen Gly m Bd 28K [Glycine max]
				4WAF	5WAF	6WAF	M
		Average	966	0.135881	0.29034	0.386891	0.548538
			647	0	0.290286	0.433392	0.467087
		STDEV	966	0.0708234	0.0280078	0.0317535	0.0817937
			647	0	0.0341819	0.0315588	0.114422
		07 Transporters
		07.01 Ions
964	645	Ferritin 4 chloroplastic [Glycine max]
				4WAF	5WAF	6WAF	M
		Average	964	0.136493	0.107899	0	0.0687792
			645	0.182491	0.0425628	0.0249115	0.0541998
		STDEV	964	0.0367061	0.111162	0	0.0119778
			645	0.0950803	0.00900629	0.0075214	0.0201229
665	454	similar to Cu/Zn-superoxide dismutase copper chaperone precursor [Glycine max 100%
				4WAF	5WAF	6WAF	M
		Average	655	0.120341	0.0342017	0.0130997	0.0337145
			454	0.2645	0.0436549	0	0.0450496
		STDEV	655	0.031314	0.0112089	0.00733377	0.0274601
			454	0.118299	0.00414855	0	0.0216293
		07.07 Sugars
485	331	Sucrose binding protein [Glycine max]
				4WAF	5WAF	6WAF	M
		Average	485	0.336965	0.125111	0.199246	0.546487
			331	0.289619	0.0461057	0.0955166	0.138813
		STDEV	485	0.0421809	0.0313868	0.126115	0.385701
			331	0.0927205	0.00157741	0.0125177	0.110893
305	231	Sucrose binding protein homolog S-64 [Glycine max]
				4WAF	5WAF	6WAF	M
		Average	305	1.8202	1.81674	2.34141	1.95466
			231	1.25767	1.96487	1.19693	1.01634
		STDEV	305	0.100448	0.262237	0.637618	0.297856
			231	0.578723	0.0658136	0.205025	0.218782
312	234	Sucrose binding protein homolog S-64 [Glycine max]
				4WAF	5WAF	6WAF	M
		Average	312	1.62197	1.75672	2.23264	1.6619
			234	1.28226	1.96584	1.05802	0.926433
		STDEV	312	0.224242	0.312895	0.600699	0.104033
			234	0.726666	0.164591	0.160809	0.188357
314	230	Sucrose binding protein homolog S-64 [Glycine max]
				4WAF	5WAF	6WAF	M
		Average	314	0.92161	0.85395	1.27087	1.20743
			230	0.622981	0.972412	0.685586	0.56438
		STDEV	314	0.0869666	0.0865251	0.381348	0.0470724
			230	0.131183	0.0534601	0.0437365	0.21166
317	227	Sucrose binding protein homolog S-64 [Glycine max]
				4WAF	5WAF	6WAF	M
		Average	317	0.29332	0.240998	0.482519	0.654967
			227	0.35964	0.288917	0.483323	0.274373
		STDEV	317	0.138249	0.0484193	0.221395	0.254533
			227	0.104345	0.00120778	0.125458	0.240321
379	267	Sucrose binding protein homolog S-64 [Glycine max]
				4WAF	5WAF	6WAF	M
		Average	379	0.127067	0.391182	0.510264	0.449005
			267	0.206324	0.4138	0.439278	0.294664
		STDEV	379	0.0061494	0.0870139	0.0852074	0.0886609
			267	0.101834	0.0387982	0.0648776	0.0694505
395	264	Sucrose binding protein homolog S-64 [Glycine max]
				4WAF	5WAF	6WAF	M
		Average	395	0.103944	0.147524	0.260707	0.365961
			264	0.121256	0.142655	0.37922	0
		STDEV	395	0.00652015	0.042553	0.0641677	0.0293592
			264	0.0584541	0.0566597	0.0336764	0
355	239	Sucrose binding protein homolog S-64 [Glycine max]
				4WAF	5WAF	6WAF	M
		Average	355	0.123039	0.0420518	0.0344789	0.0313917
			239	0.152568	0.047467	0.0917668	0.105613
		STDEV	355	0.0360125	0.00642647	0.00517089	0.00274957
			239	0.0425691	0.0206164	0.0219941	0.0498833
		07.22 Transport ATPases
325	217	VHA-A; ATP binding / hydrogen-transporting ATP synthase, rotational mechanism / hydrogen-transporting ATPase, rotational mechanism [Arabidopsis thaliana]
				4WAF	5WAF	6WAF	M
		Average	325	0.205347	0.0928042	0.0664607	0.0476855
			217	0.249717	0.0843525	0.0426575	0.0599609
		STDEV	325	0.0545736	0.0499975	0.0458338	0.0138392
			217	0.12191	0.00980706	0.00212306	0.0148901
345	240	VHA-A; ATP binding / hydrogen-transporting ATP synthase, rotational mechanism / hydrogen-transporting ATPase, rotational mechanism [Arabidopsis thaliana]
				4WAF	5WAF	6WAF	M
		Average	345	0.24893	0.0632335	0.0173733	0.0149338
			240	0.329214	0.0561868	0.0157044	0
		STDEV	345	0.082526	0.0238257	0.00249801	0.00906711
			240	0.21277	0.0129805	0.00318786	0
		08 Intracellular trafic
		08.07 Vesicular
990	654	similar to rab1C protein [Lotus japonicus]/rab-type small GTP-binding protein [Cicer arietinum] (99%)
				4WAF	5WAF	6WAF	M
		Average	990	0.0919956	0.0622216	0.135062	0
			654	0.388688	0.097884	0.044139	0.0347773
		STDEV	990	0.0345569	0.0527641	0.121867	0
			654	0.172884	0.0280438	0.00885801	0.0201468
		09 Cell structure
		09.04 Cytoskeleton
628	424	Actin [Oryza saiva]
				4WAF	5WAF	6WAF	M
		Average	628	0.131883	0.0483561	0.0468518	0
			424	0.177579	0.0469827	0.0332666	0
		STDEV	628	0.0612415	0.0179744	0.0265628	0
			424	0.125893	0.0185394	0.00431655	0
625	431	Actin 3, putative [Oryza sativa]
				4WAF	5WAF	6WAF	M
		Average	625	0.577638	0.127694	0.117897	0.064036
			431	0.574713	0.133254	0.0700263	0.0446399
		STDEV	625	0.127151	0.0240152	0.0873921	0.0191417
			431	0.357548	0.0124706	0.0102783	0.00846286
626	435	Actin 3, putative [Oryza sativa]
				4WAF	5WAF	6WAF	M
		Average	626	1.23193	0.337524	0.230056	0.203218
			435	1.17052	0.326572	0.205498	0.149589
		STDEV	626	0.277988	0.0525641	0.0589604	0.0362902
			435	0.603952	0.0478798	0.0107735	0.0510573
632	436	Actin 3, putative [Oryza sativa]
				4WAF	5WAF	6WAF	M
		Average	632	0.339662	0.105873	0.0883876	0.103402
			436	0.324243	0.115031	0.0797911	0.0893899
		STDEV	632	0.0813208	0.0156237	0.00981681	0.00858174
			436	0.0962978	0.0324445	0.00869221	0.0407963
		10 Signal transduction
		10.04 Mediators
868	598	14-3-3 protein [Medicago truncatula]
				4WAF	5WAF	6WAF	M
		Average	868	0.314809	0.093539	0	0.104032
			598	0.415621	0.105041	0.06076	0
		STDEV	868	0.14113	0.0341094	0	0.0812942
			598	0.410619	0.0707773	0.00951845	0
898	614	GF14 chi chain [Arabidopsis thaliana]
				4WAF	5WAF	6WAF	M
		Average	898	0.389099	0.0959207	0	0.305568
			614	0.313163	0.118697	0.0989687	0
		STDEV	898	0.221419	0.0354125	0	0.0556017
			614	0.106565	0.0273717	0.0198098	0
1032	694	GTP-binding ADP-ribosylation factor Arf1 [Aspergillus oryzae]
				4WAF	5WAF	6WAF	M
		Average	1032	0.558208	0.2338	0.169344	0.0974475
			694	0.966874	0.269202	0.122487	0.097621
		STDEV	1032	0.372839	0.00997797	0.0688119	0.0324674
			694	0.488478	0.123307	0.0161772	0.0276417
939	618	Ras small GTPase, Rab type [Medicago truncatula]
				4WAF	5WAF	6WAF	M
		Average	939	0.347928	0.101069	0.0665212	0.298464
			618	0.330775	0	0.0408135	0.0961464
		STDEV	939	0.0425163	0.0188081	0.0413838	0.0502332
			618	0.0805655	0	0.024793	0.0764505
		10.0404 Kinases
52	16	Phosphatidylinositol kinase [Oryza coarctata]
				4WAF	5WAF	6WAF	M
		Average	52	0.0774152	0.0316883	0.0478292	0.0308111
			16	0.200322	0	0.0789132	0.0906293
		STDEV	52	0.00417454	0.00636551	0.0220804	0.00608418
			16	0.223508	0	0.00993498	0.0360591
88	34	Phosphatidylinositol kinase [Oryza coarctata]
				4WAF	5WAF	6WAF	M
		Average	88	0.0650059	0.0267068	0.0313059	0.0512251
			34	0	0.0183123	0.0962183	0.0830549
		STDEV	88	0.0320194	0.00185139	0.0163919	0.0308748
			34	0	0.0106604	0.0167778	0.0326767
99	75	Phosphatidylinositol kinase [Oryza coarctata]
				4WAF	5WAF	6WAF	M
		Average	99	0	0.104033	0.149954	0.076681
			75	0.509892	0.123429	0.0615723	0.0479237
		STDEV	99	0	0.0242074	0.0740379	0.0654
			75	0.0682633	0.060656	0.0190422	0.0121835
654	451	Phosphatidylinositol kinase [Oryza coarctata]
				4WAF	5WAF	6WAF	M
		Average	654	0.1298	0.0449161	0.0457703	0.0403392
			451	0.269391	0.05696	0.0379011	0.0273584
		STDEV	654	0.0895666	0.0326415	0.0248955	0.0177237
			451	0.191832	0.0244074	0.00734141	0.0161263
676	450	Phosphatidylinositol kinase [Oryza coarctata]
				4WAF	5WAF	6WAF	M
		Average	676	0.105799	0.0604	0.0367325	0
			450	0.0764335	0.0628796	0.0319327	0
		STDEV	676	0.0400147	0.0176827	0.0179223	0
			450	0.0284264	0.0234499	0.00547801	0
694	493	Phosphatidylinositol kinase [Oryza coarctata]
				4WAF	5WAF	6WAF	M
		Average	694	0.0707783	0.0497499	0	0.0735265
			493	0.253225	0.0728399	0	0.027624
		STDEV	694	0.0408841	0.0549807	0	0.0722099
			493	0.026984	0.0409877	0	0.0140299
710	477	Phosphatidylinositol kinase [Oryza coarctata]
				4WAF	5WAF	6WAF	M
		Average	710	0.108579	0.172206	0	0.230634
			477	0.103725	0	0.318081	0.432157
		STDEV	710	0.0224554	0.017109	0	0.279117
			477	0.0172669	0	0.167171	0.0257541
896	621	Phosphatidylinositol kinase [Oryza coarctata]
				4WAF	5WAF	6WAF	M
		Average	896	0.0856382	0.0228423	0.274819	0.202442
			621	0.217273	0.0463613	0.115584	0.25592
		STDEV	896	0.0282667	0.0074639	0.0548304	0.216587
			621	0.218103	0.0475997	0.0615156	0.0866059
957	643	Phosphatidylinositol kinase [Oryza coarctata]
				4WAF	5WAF	6WAF	M
		Average	957	0.174306	0.0952917	0.0507838	0
			643	0.22789	0.0713996	0.0487379	0
		STDEV	957	0.0717532	0.0371586	0.0219507	0
			643	0.0547402	0.0459018	0.000232095	0
		10.99 Others
558	403	similar to EBP1 [Ammopiptanthus mongolicus] (95%)
				4WAF	5WAF	6WAF	M
		Average	558	0.405758	0.0949872	0.92167	0
			403	0.375033	0.135828	0.108078	0.963975
		STDEV	558	0.186707	0.0302974	0.207482	0
			403	0.208258	0.0494764	0.0487363	0.577064
		11 Disease/defence
		11.03 cell death
similar to cysteine proteinase inhibitor [Glycine max] (93%)	967	646
				4WAF	5WAF	6WAF	M
		Average	967	0.0759065	0.0655153	0	0.115198
			646	0.136411	0.0752974	0.0747592	0.0922483
		STDEV	967	0.0469422	0.0453871	0	0.0559447
			646	0.0443345	0.0366798	0.0300659	0.0644831
		11.05 Stress responses
910	617	Dehydrin [Glycine max]
				4WAF	5WAF	6WAF	M
		Average	910	0.216571	0.0414424	0.360923	3.10294
			617	0.250409	0.168468	1.24497	1.74449
		STDEV	910	0.157935	0.00742965	0.145182	0.218425
			617	0.149536	0.0472342	0.223557	0.293033
1011	675	Kunitz trypsin inhibitor [Glycine max]
				4WAF	5WAF	6WAF	M
		Average	1011	0.607587	0.267624	0.0841863	0.0845491
			675	0.48243	0.355962	0.0725805	0.0740319
		STDEV	1011	0.192114	0.00366282	0.0510321	0.00667867
			675	0.0993528	0.123505	0.0129889	0.0184461
1016	687	Kunitz trypsin inhibitor [Glycine max]
				4WAF	5WAF	6WAF	M
		Average	1016	1.42489	1.13141	1.23868	1.71226
			687	1.48126	1.50009	0.534331	1.041
		STDEV	1016	0.289688	0.314284	1.21197	0.379941
			687	0.334753	0.434089	0.0572417	0.854985
1022	691	Kunitz trypsin inhibitor [Glycine max]
				4WAF	5WAF	6WAF	M
		Average	1022	1.63818	2.60871	3.81231	2.08436
			691	2.0559	0.777655	1.94582	1.37974
		STDEV	1022	0.540138	0.910523	1.34101	1.02424
			691	0.402909	0.0716784	1.65958	0.207708
1020	690	Kunitz trypsin inhibitor KTi1 [Glycine max]
				4WAF	5WAF	6WAF	M
		Average	1020	0.770798	2.75218	3.27643	4.07909
			690	1.12546	1.92743	2.32472	1.80084
		STDEV	1020	0.315436	0.886206	1.43749	1.17879
			690	0.909663	0.689578	1.7511	0.678137
1004	671	Trypsin inhibitor A [Glycine max]
				4WAF	5WAF	6WAF	M
		Average	1004	0.475926	0	0.251922	0.188812
			671	0	0.0488822	0.121223	0.294637
		STDEV	1004	0.18803	0	0.0397514	0.0706482
			671	0	0.0238198	0.0278773	0.062046
548	392	similar to predicted universal stress protein A-like protein-like [Glycine max 95%
				4WAF	5WAF	6WAF	M
		Average	548	0.228873	0.0709908	0	0.173596
			392	0.231867	0.063753	0.0197641	0
		STDEV	548	0.137948	0.0245257	0	0.12063
			392	0.111779	0.0488704	0.00804077	0
1015	685	similar to predicted kunitz-type trypsin inhibitor KTI1-like [Glycine max] 97%
				4WAF	5WAF	6WAF	M
		Average	1015	2.15071	1.24306	0.50063	0.597712
			685	1.80766	1.16809	0.510326	0.388227
		STDEV	1015	0.495262	0.181768	0.0894108	0.0396785
			685	0.231656	0.313505	0.147526	0.200702
1050	709	similar to predicted kunitz-type trypsin inhibitor KTI1-like [Glycine max] 97%
				4WAF	5WAF	6WAF	M
		Average	1050	0.417475	0.429632	0.355323	0.371363
			709	0.309914	0.292673	0.222505	0.166679
		STDEV	1050	0.0739887	0.0443043	0.0746702	0.0905057
			709	0.176732	0.0906613	0.00352455	0.11712
		11.06 Detoxification
971	657	2, 4 D inducible glutathione S transferase [Glycine max]
				4WAF	5WAF	6WAF	M
		Average	971	0.273678	0.104954	0.261532	0
			657	0.309717	0.147544	0.147621	0.144105
		STDEV	971	0.080353	0.0307178	0.143234	0
			657	0.103843	0.0324387	0.0413824	0.0759419
928	628	Cytosolic ascorbate peroxidase 2 [Glycine max]
				4WAF	5WAF	6WAF	M
		Average	928	0.907677	0.202855	0.0795765	0
			628	1.26895	0.184672	0.0626481	0.0284925
		STDEV	928	0.245177	0.0278104	0.0304869	0
			628	0.630986	0.0588806	0.00716135	0.00543067
962	649	Glutathione S-transferase [Glycine max]
				4WAF	5WAF	6WAF	M
		Average	962	0.215259	0.0671125	0.0445904	0.0776273
			649	0.346224	0.0754384	0.0548928	0.0497974
		STDEV	962	0.0233074	0.0031829	0.00913718	0.0533881
			649	0.19613	0.0270393	0.01103	0.00342208
956	636	Iron superoxide dismutase [Glycine max]
				4WAF	5WAF	6WAF	M
		Average	956	0.135836	0.0400251	0	0.0859547
			636	0.164039	0	0.046362	0.0702197
		STDEV	956	0.062145	0.0217806	0	0.0441572
			636	0.0822925	0	0.000515809	0.00561239
877	599	Seed coat peroxidase isozyme Fragment [Glycine max]
				4WAF	5WAF	6WAF	M
		Average	877	0.0968619	0.154135	0.215051	0.229521
			599	0.214157	0.171795	0.199996	0.157677
		STDEV	877	0.0547746	0.0162712	0.0228304	0.0284814
			599	0.120349	0.0579754	0.0468933	0.057071
968	656	similar to glutathione S-transferase [Glycine max] (99%)
				4WAF	5WAF	6WAF	M
		Average	968	0.132568	0.0536022	0	0.262875
			656	0.157741	0.0545862	0.0484334	0.1486
		STDEV	968	0.0485139	0.0164456	0	0.0209442
			656	0.0523634	0.0108027	0.00407595	0.0779643
970	658	similar to glutathione S-transferase GST 22 [Glycine max] (98%)
				4WAF	5WAF	6WAF	M
		Average	970	0.281786	0.0966838	0.0729038	0.139625
			658	0.348778	0.0939346	0.0768978	0
		STDEV	970	0.0671679	0.0204728	0.0232974	0.0074137
			658	0.155494	0.0316295	0.0339717	0
1048	705	similar to peroxiredoxin [Pisum sativum] (93%)
				4WAF	5WAF	6WAF	M
		Average	1048	0.421054	0.201284	0.248411	0.446344
			705	0.600543	0.176974	0.177964	0.165587
		STDEV	1048	0.116154	0.0148851	0.080969	0.199028
			705	0.280548	0.0462072	0.0567246	0.0741118
		13 Proteins of unknown function (PUF)
645	452	Chromosome 12 contig 1 DNA sequence [Ostreococcus tauri]
				4WAF	5WAF	6WAF	M
		Average	645	0.386006	0.10927	0.0585809	0.0650424
			452	0.321223	0.133799	0.0551798	0.0249437
		STDEV	645	0.0467106	0.00236223	0.00238213	0.0130987
			452	0.0104153	0.0504792	0.0119702	0.000729121
741	499	Nuclear movement protein [Medicago truncatula]
				4WAF	5WAF	6WAF	M
		Average	741	0.15839	0.0667086	0	0.0716508
			499	0.167925	0.0751298	0.112755	0
		STDEV	741	0.00933571	0.0282211	0	0.0600058
			499	0.130042	0.0328342	0.0208877	0
818	567	Orf214 [Glycine max]
				4WAF	5WAF	6WAF	M
		Average	818	0.191548	0.0922162	0.099347	0.0587508
			567	0	0.0844305	0.0948595	0.0625131
		STDEV	818	0.0826087	0.0394387	0.0547845	0.0220306
			567	0	0.0292377	0.0388199	0.00174886
672	456	Predicted protein [Physcomitrella patens subsp patens]
				4WAF	5WAF	6WAF	M
		Average	672	0.100478	0.0464028	0.0514677	0.0663769
			456	0	0.0347258	0.0418642	0.0365328
		STDEV	672	0.0324898	0.0135889	0.00126772	0.0156848
			456	0	0.012616	0.00649611	0.0114825
600	401	Predicted protein [Physcomitrella patens subsp patens]
				4WAF	5WAF	6WAF	M
		Average	600	0.270342	0.0952557	0	0.0717074
			401	0.35368	0.174019	0.112372	0
		STDEV	600	0.288616	0.0677123	0	0.021409
			401	0.181742	0.040426	0.0124225	0
108	59	Predicted protein OS [Physcomitrella patens]
				4WAF	5WAF	6WAF	M
		Average	108	0.0998608	0.0631138	0	0.0672505
			59	0.216226	0.0506712	0.104881	0.0905733
		STDEV	108	0.107356	0.0190731	0	0.00666572
			59	0.209286	0.0124019	0.0406971	0.00325087
222	143	protein OS [Oryza sativa subsp japonica]
				4WAF	5WAF	6WAF	M
		Average	222	0.174138	0.0777894	0.105569	0.103305
			143	0.250262	0.131331	0.127239	0.0714396
		STDEV	222	0.0352221	0.0408082	0.0629197	0.0154567
			143	0.049964	0.0959635	0.0183679	0.0305308
249	164	Putative uncharacterized protein [Sorghum bicolor]
				4WAF	5WAF	6WAF	M
		Average	249	0.0958361	0.103634	0.0625722	0.0510465
			164	0.16425	0.0740397	0.0514449	0.039323
		STDEV	249	0.0290512	0.0677548	0.0180219	0.00898099
			164	0.0577431	0.00932323	0.0337586	0.0234736
1012	674	Putative uncharacterized protein [Glycine max]
				4WAF	5WAF	6WAF	M
		Average	1012	0.115259	0.0868015	0.147365	0.261585
			674	0.256184	0.064342	0.0834612	0.0628146
		STDEV	1012	0.0963488	0.0197889	0.145887	0.293765
			674	0.188744	0.0153043	0.0125308	0.0361073
979	661	Putative uncharacterized protein [Glycine max]
				4WAF	5WAF	6WAF	M
		Average	979	0.2755	0.138	0	0.306597
			661	0.263778	0.195207	0.271137	0.256892
		STDEV	979	0.0420342	0.03908	0	0.218384
			661	0.0960332	0.0589854	0.0829167	0.125814
724	487	Putative uncharacterized protein [Glycine max]
				4WAF	5WAF	6WAF	M
		Average	724	0.161162	0.0943259	0.122954	0.1294
			487	0.191231	0.105575	0.216924	0
		STDEV	724	0.0689822	0.0112089	0.0315858	0.0363928
			487	0.135731	0.052959	0.0659144	0
324	218	Putative uncharacterized protein OS [Glycine max]
				4WAF	5WAF	6WAF	M
		Average	324	0.15683	0.0484199	0.0431613	0
			218	0.133171	0.0576741	0.0282073	0
		STDEV	324	0.0464683	0.0179871	0.0169892	0
			218	0.024238	0.0158493	0.00723039	0
969	652	Putative uncharacterized protein [Glycine max]
				4WAF	5WAF	6WAF	M
		Average	969	0.0986979	0.140616	0.200585	0.2325
			652	0.148294	0.181567	0.331413	0.376972
		STDEV	969	0.0293032	0.0107123	0.0423377	0.181811
			652	0.0176904	0.0644588	0.0349508	0.0378196
918	622	Putative uncharacterized protein [Glycine max]
				4WAF	5WAF	6WAF	M
		Average	918	0.149556	0.0531796	0.0343202	0.10769
			622	0.17251	0.0372948	0.0449196	0
		STDEV	918	0.0299507	0.0129739	0.00954736	0.100957
			622	0.0697027	0.0082155	0.0118083	0
945	639	Putative uncharacterized protein [Glycine max]
				4WAF	5WAF	6WAF	M
		Average	945	0.383012	0.13098	0.105291	0.136486
			639	0.436663	0.133916	0.0603174	0
		STDEV	945	0.111237	0.0621955	0.121449	0.0901948
			639	0.195338	0.0457061	0.0179801	0
437	300	Putative uncharacterized protein OS [Selaginella moellendorffii]
				4WAF	5WAF	6WAF	M
		Average	437	0.0968468	0.0416126	0.0496076	0
			300	0.0692972	0.0238746	0.0246344	0.0350111
		STDEV	437	0.0328107	0.00525452	0.0343743	0
			300	0.0180984	0.00244251	0.00990212	0.00155951
401	284	Putative uncharacterized protein OS [Chlorella variabilis]
				4WAF	5WAF	6WAF	M
		Average	401	0.162281	0.0490794	0.176978	0.0756286
			284	0	0.10418	0.0956236	0.160005
		STDEV	401	0.0134473	0.0148362	0.164923	0.0318489
			284	0	0.0643289	0.0123253	0.0500051
870	573	unknown; similar to HYPOTHETICAL 32.6 KD PROTEIN.
				4WAF	5WAF	6WAF	M
		Average	870	0.122255	0.0830007	0	0.0322755
			573	0.268998	0.0632704	0.0528435	0.0491866
		STDEV	870	0.0582611	0.0150549	0	0.00491799
			573	0.106434	0.0125235	0.0159613	0.0287384
98	61	valosin-containing protein
				4WAF	5WAF	6WAF	M
		Average	98	0.13055	0.02224	0.028327	0.0599914
			61	0.298579	0.0367057	0.0300587	0
		STDEV	98	0.0159678	0.00590985	0.0126959	0.0457758
			61	0.119461	0.030914	0.00885571	0
891	610	similar to predicted heterogeneous nuclear ribonucleoprotein A1, A2/B1 [Glycine max] 90%
				4WAF	5WAF	6WAF	M
		Average	891	0.157857	0.0623169	0	0.0245551
			610	0.435346	0.0427646	0.0132447	0.352563
		STDEV	891	0.0441724	0.00725867	0	0.0149493
			610	0.27859	0.0120403	0.000217828	0.185816
		20 Secondary metabolism
		20.04 Non-protein amino acids
671	462	Anthocyanidin synthase [Glycine max]
				4WAF	5WAF	6WAF	M
		Average	671	0.217775	0.0654429	0.0380861	0.0237206
			462	0.460321	0.0629238	0.0422716	0
		STDEV	671	0.106633	0.02288	0.00772129	0.00583535
			462	0.270985	0.0135168	0.00422815	0
803	553	Isoflavone reductase [Medicago sativa]
				4WAF	5WAF	6WAF	M
		Average	803	0.394752	0.0595128	0	0.079263
			553	0.451842	0.0794231	0.0825967	0.142323
		STDEV	803	0.0706422	0.023517	0	0.0194078
			553	0.12988	0.0269202	0.0378333	0.0984455
		03 Cell growth/division
		03.22 Cell cycle
726	490	similar to predicted nuclear migration protein nudC-like [Glycine max]
				4WAF	5WAF	6WAF	M
		Average	726	0.107046	0.118725	0.0395759	0.0721356
			490	0.117109	0.0686826	0.0870346	0.0434163
		STDEV	726	0.0272139	0.0536875	0.0178628	0.0136595
			490	0.0584216	0.0495688	0.0414903	0.0148581
		03.30 Seed maturation
763	523	35 kDa seed maturation protein [Glycine max]
				4WAF	5WAF	6WAF	M
		Average	763	0.0909928	0	0.0820001	1.0685
			523	0.203998	0.0320232	0.202653	0.725423
		STDEV	763	0.0467372	0	0.0106246	0.0835147
			523	0.0186734	0.00886188	0.109001	0.088596
291	208	Lea protein [Glycine max]
				4WAF	5WAF	6WAF	M
		Average	291	0.0805938	0.0203147	0.12417	1.12317
			208	0.13091	0.0549106	0.366143	0.715581
		STDEV	291	0.0595875	0.00194409	0.0328731	0.194374
			208	0.0306298	0.0058158	0.103214	0.0963305
282	198	Lea protein [Glycine max]
				4WAF	5WAF	6WAF	M
		Average	282	0.0356427	0.10288	0.316505	0.0981384
			198	0	0.0317811	0.0311886	0.0567094
		STDEV	282	0.0150856	0.116553	0.412665	0.0191549
			198	0	0.00749549	0.00531598	0.0139619
507	347	Lea protein [Glycine max]
				4WAF	5WAF	6WAF	M
		Average	507	0.0717875	0.0382762	0	1.82222
			347	0.160299	0.114134	0.586932	0.738805
		STDEV	507	0.0273315	0.0388526	0	0.170989
			347	0.155299	0.0542204	0.113428	0.101229
892	612	Seed maturation protein PM25 [Glycine max]
				4WAF	5WAF	6WAF	M
		Average	892	0.114671	0.0813133	0.102271	0.83322
			612	0.337523	0.0774047	0.212185	0.571465
		STDEV	892	0.0736115	0.0947623	0.00779186	0.0141708
			612	0.295261	0.0433363	0.0543396	0.154864
1041	703	Seed maturation protein PM31 [Glycine max]
				4WAF	5WAF	6WAF	M
		Average	1041	0.149437	0.0807678	0.737159	1.50237
			703	0.201209	0.117339	0.579139	0.742785
		STDEV	1041	0.0440292	0.00972896	0.100892	0.468418
			703	0.0458148	0.019785	0.159151	0.222401
		04 Transcription
		04.19 mRNA synthesis
552	398	Helicase, C-terminal [Medicago truncatula]
				4WAF	5WAF	6WAF	M
		Average	552	0.429084	0.077429	0	0.118719
			398	0.393062	0.200861	0.107713	0.0957989
		STDEV	552	0.0912927	0.0801349	0	0.0347726
			398	0.282337	0.0488576	0.0420252	0.0152956
562	377	similar to Helicase, C-terminal [Medicago truncatula] (97%)
				4WAF	5WAF	6WAF	M
		Average	562	0.188595	0.0602726	0.0547161	0.0557116
			377	0.102794	0.0506943	0.0406556	0.125559
		STDEV	562	0.119118	0.0336344	0.000310137	0.0119089
			377	0.0446562	0.023805	0.0123445	0.0860724
566	376	similar to Helicase, C-terminal [Medicago truncatula] (97%)
				4WAF	5WAF	6WAF	M
		Average	566	0.213327	0.0694133	0.0705532	0.0550926
			376	0.157923	0.059327	0.0422038	0.0506279
		STDEV	566	0.119625	0.0302868	0.00453206	0.0155884
			376	0.00256453	0.0191004	0.00080486	0.0270007
		05 Protein synthesis
		05.01 Ribosomal proteins
514	339	ribosomal protein L22 family protein [Arabidopsis thaliana] (100%)
				4WAF	5WAF	6WAF	M
		Average	514	0.434571	0	0.124701	0.0997712
			339	0.302508	0.0714027	0.138615	0.210629
		STDEV	514	0.123737	0	0.0523308	0.0228024
			339	0.146027	0.0201612	0.0985576	0.145245
856	589	similar to 60S ribosomal protein L12, putative [Ricinus communis] (96%)
				4WAF	5WAF	6WAF	M
		Average	856	0.701144	0.870227	0	4.09541
			589	0.166318	1.76949	0.309906	1.96646
		STDEV	856	0.877596	0.933352	0	1.82038
			589	0.00548086	0.0234612	0.263741	1.3257
		05.04 Translation factors
561	399	Elongation factor 1, gamma chain [Medicago truncatula]
				4WAF	5WAF	6WAF	M
		Average	561	0.907903	0.285013	0.391953	0.503525
			399	0.859977	0.249347	0.284584	0.42173
		STDEV	561	0.165392	0.133586	0.0539497	0.0895471
			399	0.416778	0.0861307	0.0125322	0.0896294
124	76	Elongation factor 2 [Medicago sativa]
				4WAF	5WAF	6WAF	M
		Average	124	0.733912	0.157317	0.252869	0.146386
			76	0.550768	0.234911	0.103989	0.085728
		STDEV	124	0.0147987	0.0531053	0.126781	0.00544543
			76	0.0965857	0.117829	0.0253376	0.0315375
1036	696	similar to eukaryotic translation initiation factor 5A2 [Glycine max] (99%)
				4WAF	5WAF	6WAF	M
		Average	1036	0.740533	0.198937	0.131959	0
			696	0.50573	0.15396	0.114023	0.0496577
		STDEV	1036	0.205769	0.0200291	0.00730969	0
			696	0.542135	0.137311	0.0585607	0.014299
1033	695	Translation initiation factor eIF-5A [Oryza sativa]
				4WAF	5WAF	6WAF	M
		Average	1033	0.619407	0.217876	0	0.3738
			695	0.476213	0.146541	0.112725	0.0994503
		STDEV	1033	0.16552	0.0116645	0	0.00551694
			695	0.275036	0.0480224	0.00829375	0.0276243
427	278	Embryo globulin [Hordeum vulgare]				Storage
				4WAF	5WAF	6WAF	M
		Average	427	0.0855543	0.196545	0.0570501	0.0820781
			278	0.129634	0.283488	0.104383	0.0622901
		STDEV	427	0.0273194	0.0283786	0.0305661	0.016322
			278	0.0823438	0.0972859	0.0117827	0.0350099
454	304	A2B1a subunit precursor [Glycine max]				Storage
				4WAF	5WAF	6WAF	M
		Average	454	0.347836	0.239048	0.0921306	0.105795
			304	0.474613	0.267989	0.179785	0.18773
		STDEV	454	0.0532854	0.072879	0.0387843	0.0498085
			304	0.185891	0.144463	0.0497131	0.0613908
694	493	Phosphatidylinositol kinase [Oryza coarctata]				kinase - signal transduction
				4WAF	5WAF	6WAF	M
		Average	694	0.0707783	0.0497499	0	0.0735265
			493	0.253225	0.0728399	0	0.027624
		STDEV	694	0.0408841	0.0549807	0	0.0722099
			493	0.026984	0.0409877	0	0.0140299
710	477	Phosphatidylinositol kinase [Oryza coarctata]				kinase - signal transduction
				4WAF	5WAF	6WAF	M
		Average	710	0.108579	0.172206	0	0.230634
			477	0.103725	0	0.318081	0.432157
		STDEV	710	0.0224554	0.017109	0	0.279117
			477	0.0172669	0	0.167171	0.0257541
780	534	A2B1a subunit precursor [Glycine max]				Storage
				4WAF	5WAF	6WAF	M
		Average	780	0.142839	0.44857	0.930319	2.0862
			534	0	0.687233	1.20618	1.80016
		STDEV	780	0.138549	0.151263	0.824103	1.86983
			534	0	0.24239	0.999868	0.837472
781	536	A2B1a subunit precursor [Glycine max]				Storage
				4WAF	5WAF	6WAF	M
		Average	781	0.933437	2.3556	5.04272	0
			536	0.801668	2.14285	4.50314	4.17964
		STDEV	781	0.506183	0.0200846	0.329766	0
			536	0.728244	0.16885	0.0234651	0.699599
792	545	A2B1a subunit precursor [Glycine max]				Storage
				4WAF	5WAF	6WAF	M
		Average	792	4.50717	4.09047	4.08075	1.46739
			545	3.73286	4.19207	4.27938	4.3371
		STDEV	792	1.19972	0.534329	2.45803	0.297171
			545	1.52958	0.722081	1.00806	0.935159
855	582	A Chain A, Crystal Structure Of The Soybean Agglutinin In A Complex With A Biantennary Blood Group Antigen Analog [Glycine max]				Storage
				4WAF	5WAF	6WAF	M
		Average	855	1.52791	1.47571	1.57199	1.8102
			582	1.28718	1.47135	1.25776	1.07357
		STDEV	855	0.0451513	0.172026	0.100658	0.0918912
			582	0.232289	0.051733	0.071575	0.24446
860	583	Globulin 3 [Triticum aestivum]				Storage
				4WAF	5WAF	6WAF	M
		Average	860	0.108864	0.0330853	0.111252	1.14282
			583	0.102523	0	0.279217	0.705472
		STDEV	860	0.0449662	0.0021765	0.0410076	0.17147
			583	0.0139196	0	0.139965	0.150087
862	584	A2B1a subunit precursor [Glycine max]				Storage
				4WAF	5WAF	6WAF	M
		Average	862	0.373854	0.252093	0.403519	0.433918
			584	0.342698	0.209988	0.240091	0.180201
		STDEV	862	0.0618814	0.0937505	0.125025	0.116387
			584	0.082135	0.0315644	0.019031	0.110887
885	593	A Chain A, Crystal Structure Of The Soybean Agglutinin In A Complex With A Biantennary Blood Group Antigen Analog [Glycine max]				Storage
				4WAF	5WAF	6WAF	M
		Average	885	0.84032	1.26414	0.923792	0.592995
			593	0.815924	0.993729	0.733698	0.526498
		STDEV	885	0.0915697	0.127137	0.24015	0.184267
			593	0.307046	0.0976039	0.150272	0.229573
888	601	A Chain A, Crystal Structure Of The Soybean Agglutinin In A Complex With A Biantennary Blood Group Antigen Analog [Glycine max]				Storage
				4WAF	5WAF	6WAF	M
		Average	888	0.275134	0.259148	0.481336	0
			601	0.362651	0.288443	0.409936	0.48742
		STDEV	888	0.0120948	0.0597106	0.0471098	0
			601	0.0804494	0.0437249	0.0354324	0.20934
902	611	A Chain A, Crystal Structure Of The Soybean Agglutinin In A Complex With A Biantennary Blood Group Antigen Analog [Glycine max]				Storage
				4WAF	5WAF	6WAF	M
		Average	902	0.240134	0.262712	0.361273	0.519058
			611	0.342689	0.229687	0.255573	0.228698
		STDEV	902	0.0552004	0.0411175	0.0740379	0.125107
			611	0.270597	0.0606572	0.0551874	0.0718436
967	646	similar to cysteine proteinase inhibitor [Glycine max] (93%)				cell death - disease/defence
				4WAF	5WAF	6WAF	M
		Average	967	0.0759065	0.0655153	0	0.115198
			646	0.136411	0.0752974	0.0747592	0.0922483
		STDEV	967	0.0469422	0.0453871	0	0.0559447
			646	0.0443345	0.0366798	0.0300659	0.0644831
989	653	Globulin 3 [Triticum aestivum]				Storage
				4WAF	5WAF	6WAF	M
		Average	989	0.123819	0.0576782	0	0.0839579
			653	0.621091	0.0937791	0.0652005	0.0542418
		STDEV	989	0.0644447	0.0419845	0	0.0505382
			653	0.244735	0.0358512	0.0218623	0.0331647
